# Supplementary material for: The effect of physical exercise on negative emotions in college students—chain mediating role of flourishing and rumination
Source: Front Psychol. 2026 Apr 24;17:1806116. doi: 10.3389/fpsyg.2026.1806116 (PMC13152834; doi:10.3389/fpsyg.2026.1806116)
Supplement: Supplementary file 1 [file Table_1.XLSX]

## Sheet: Sheet1
N	Q1	Q2	Q3	Q3.1	Q4	Q5	Q6	Q7	Q8	Q9	Q10	Q11	Q12	Q13	Q14	Q15	Q16	Q17	Q18	Q19	Q20	Q21	Q22	Q23	Q24	Q25	Q26	Q27	Q28	Q29	Q30	Q31	Q32	Q33	Q34	Q35	Q36	Q37	Q38	Q39	Q40	Q41	Q42	Q43	Q44	Q45	Q46	Q47	Q48
1	2	27	8	166	57	2	2	4	2	4	2	3	1	5	1	2	5	2	2	1	5	3	3	2	2	2	2	2	2	2	2	2	1	1	1	1	2	1	1	1	1	1	1	1	7	7	6	6	6
2	2	21	1	168	50	5	2	1	5	3	4	4	3	6	5	4	2	5	2	5	2	4	6	3	2	2	4	2	1	1	2	4	1	2	2	2	2	1	1	1	2	1	2	1	6	5	4	5	7
3	1	18	1	195	127	4	4	4	6	4	4	5	4	4	4	4	4	4	4	4	4	4	5	2	2	1	1	2	1	1	2	2	1	1	1	1	1	1	1	1	1	1	1	1	6	6	6	6	6
4	1	19	1	165	43	4	5	3	5	3	4	3	3	4	6	6	3	4	3	5	5	4	5	2	1	1	1	1	1	1	1	1	1	1	1	1	1	1	1	1	1	1	1	1	6	6	6	6	7
5	1	20	1	168	70	4	5	4	4	3	5	4	5	5	4	3	5	4	6	5	4	4	5	2	2	1	2	2	2	2	2	2	2	2	2	2	2	2	2	2	2	2	2	2	4	5	4	3	5
6	1	20	1	165	44	5	4	4	4	4	3	3	3	5	3	2	5	3	5	4	4	3	4	3	4	3	2	3	2	2	2	3	2	3	2	2	3	2	2	3	3	3	2	2	6	5	5	5	5
7	1	19	1	172	48	3	2	3	5	4	4	4	4	4	4	4	4	4	4	4	4	4	4	1	1	1	1	1	1	1	1	1	1	1	1	1	1	1	1	1	1	1	1	1	7	7	7	7	7
8	1	18	1	170	84	5	5	2	5	3	1	5	1	4	6	4	5	5	4	4	4	1	1	2	2	2	1	4	1	2	2	2	2	4	4	4	2	1	1	2	2	1	2	1	7	6	7	7	7
9	2	20	1	169	56	5	5	2	3	4	5	5	6	6	5	6	6	6	3	5	6	4	6	1	2	1	1	1	1	1	2	2	1	1	1	1	1	1	1	1	1	1	1	1	6	6	7	6	7
10	1	19	1	162	61	5	4	5	4	5	4	4	4	4	5	5	5	5	5	5	5	5	4	2	1	1	1	1	1	1	1	1	1	1	1	1	1	1	1	1	1	1	1	1	7	7	7	7	7
11	1	20	1	178	65	3	4	4	4	3	2	3	4	4	4	4	4	5	4	3	5	4	4	2	3	3	1	3	2	1	3	4	3	4	2	2	2	2	2	2	2	2	3	2	3	3	3	3	3
12	1	19	1	170	59	5	5	3	4	3	4	2	5	5	5	5	4	4	5	4	4	5	3	3	2	3	3	3	2	3	3	2	3	2	4	3	2	2	1	2	1	3	3	2	4	3	3	4	3
13	1	21	1	169	88	3	4	1	4	4	5	4	4	2	4	3	3	4	4	5	3	3	5	1	3	1	2	3	1	2	2	2	3	1	1	1	2	1	2	1	2	2	1	1	6	5	3	4	4
14	1	20	1	189	90	3	5	2	4	4	4	4	4	4	4	4	5	4	4	4	4	4	4	2	2	2	2	2	2	2	2	2	2	2	2	2	2	2	2	2	2	2	2	2	5	5	5	5	5
15	1	20	1	180	42	5	5	5	6	3	5	3	6	3	4	3	4	5	6	4	4	4	5	2	2	3	2	3	1	1	1	1	1	1	1	1	1	1	1	1	1	1	1	1	4	4	5	5	5
16	2	20	1	173	57	4	2	1	3	3	2	4	4	4	4	5	3	3	5	5	1	1	4	2	2	1	1	3	2	1	2	3	1	2	3	2	1	2	1	2	2	1	2	2	7	5	7	6	4
17	2	21	1	166	88	4	3	2	2	3	4	6	4	4	5	5	4	6	4	5	5	6	6	2	2	3	2	2	2	1	2	3	1	2	2	2	2	2	2	2	2	2	2	2	6	6	6	6	6
18	2	18	1	175	60	3	4	3	6	6	6	5	6	5	6	5	5	6	5	6	5	6	6	1	1	1	1	1	1	1	1	1	1	1	1	1	1	1	1	1	1	1	1	1	7	6	7	7	7
19	2	21	1	160	55	4	4	1	4	4	3	3	4	4	4	4	3	4	4	4	4	3	5	2	3	1	1	1	1	1	3	1	1	1	2	1	2	1	1	1	1	2	1	1	6	7	6	4	5
20	1	19	1	160	60	5	5	4	5	5	4	5	4	5	4	5	4	4	4	5	3	4	5	2	3	1	1	1	1	1	3	2	1	1	1	1	2	1	1	1	2	1	1	1	6	6	6	6	6
21	1	18	1	166	65	4	5	4	3	4	4	3	3	5	5	3	3	4	5	4	3	3	4	3	2	3	2	2	2	1	3	3	2	3	2	2	2	1	2	3	2	2	2	2	4	4	4	4	4
22	1	19	1	168	52	5	5	5	6	6	6	6	6	6	6	6	6	6	6	6	6	6	6	1	1	1	1	1	1	1	1	1	1	1	1	1	1	1	1	1	1	1	1	1	7	7	7	7	7
23	2	23	1	165	89	4	2	1	6	4	5	4	5	4	6	4	6	6	6	6	4	6	4	1	1	2	2	3	3	3	2	2	2	4	2	1	1	2	1	1	3	3	3	2	2	2	3	2	6
24	2	19	1	172	60	4	3	1	3	3	3	3	4	3	3	4	3	4	4	5	3	3	5	2	2	1	1	2	2	2	2	2	1	2	2	1	2	2	1	1	1	2	1	1	7	7	7	7	7
25	1	19	1	170	46	3	5	2	4	3	4	4	4	4	4	4	3	4	3	5	3	3	6	1	2	1	1	2	1	1	2	2	2	2	1	2	3	1	1	1	2	1	1	1	7	7	7	4	7
26	1	21	1	170	50	2	2	3	3	5	4	4	2	5	4	5	6	5	6	5	5	4	5	2	2	1	2	1	2	1	2	1	1	1	1	1	1	1	1	1	2	1	1	1	5	5	5	5	5
27	2	18	1	169	105	3	4	1	5	6	6	4	5	4	4	5	4	4	1	6	3	5	5	2	2	1	1	1	1	1	1	2	1	2	1	2	2	2	2	2	2	2	2	1	3	4	4	3	4
28	2	18	1	162	62	3	4	3	6	3	3	6	6	1	5	1	1	5	3	6	1	1	6	1	4	1	2	2	1	1	1	2	2	2	1	1	1	1	2	2	1	1	1	1	7	7	7	7	7
29	2	20	1	178	64	1	1	1	6	3	4	5	3	1	3	6	3	5	6	6	5	5	6	2	3	1	1	2	1	1	2	3	1	2	2	1	2	2	1	1	1	2	1	1	5	7	6	3	7
30	1	18	1	170	55	5	5	3	6	3	4	3	5	1	3	3	3	3	3	3	3	3	4	3	2	3	2	3	4	2	3	4	3	2	4	3	3	4	3	4	3	4	3	3	4	5	3	3	5
31	2	19	1	169	47	2	3	2	4	4	4	4	4	4	5	5	4	4	3	6	4	4	5	2	2	1	1	2	1	1	2	2	2	2	2	1	2	1	1	2	2	1	2	1	6	6	6	5	5
32	1	18	1	180	35	5	5	5	6	6	6	6	6	6	6	6	6	6	6	6	6	6	6	1	1	1	1	1	1	1	1	1	1	1	1	1	1	1	1	1	1	1	1	1	7	7	7	7	7
33	1	19	1	173	55	5	5	5	5	5	5	5	4	6	4	4	5	4	5	4	6	4	5	2	3	2	1	1	1	1	1	1	1	1	1	1	1	1	1	1	1	1	1	1	6	6	5	7	7
34	1	19	1	166	60	5	5	5	5	5	5	4	5	6	4	4	5	5	6	6	5	5	5	3	3	3	1	1	1	1	1	1	1	1	1	1	1	1	1	1	1	1	1	1	3	3	3	3	3
35	1	19	1	175	120	4	5	4	5	5	5	5	4	3	5	4	3	5	4	6	3	4	5	1	2	1	1	1	1	1	2	2	1	1	1	1	1	1	1	1	1	1	1	1	3	3	3	3	3
36	1	19	1	176	57	3	5	3	4	4	3	3	3	3	3	3	4	3	3	4	3	3	5	2	2	2	1	2	1	1	3	2	2	2	2	2	2	1	2	2	1	1	2	2	5	5	4	5	5
37	1	20	1	160	145	5	5	5	5	5	5	5	5	3	5	5	5	5	4	6	6	5	6	1	1	1	1	1	1	1	1	2	1	1	1	1	1	1	1	1	1	1	1	1	7	7	7	7	7
38	1	21	1	160	60	5	5	4	6	6	6	6	6	6	6	3	6	6	3	6	4	6	6	1	1	1	1	1	1	1	1	1	1	1	1	1	1	1	1	1	1	1	1	1	7	7	7	7	7
39	1	18	1	166	55	5	4	4	5	4	5	5	4	6	6	6	6	6	6	6	6	6	6	1	1	1	1	1	1	1	1	1	1	1	1	1	1	1	1	1	1	1	1	1	7	7	7	7	7
40	2	20	1	168	110	3	3	2	3	4	4	4	4	3	4	4	4	4	4	4	4	4	4	2	2	1	1	2	1	1	2	2	1	2	2	3	1	2	1	1	2	1	2	1	6	5	5	6	6
41	2	20	1	165	103	3	3	3	4	5	4	4	3	4	4	3	3	4	4	3	4	3	4	2	2	2	2	2	2	2	2	2	2	2	2	2	2	2	2	2	2	2	1	2	7	6	6	6	6
42	2	20	1	172	48	2	5	2	6	6	6	6	6	6	6	6	6	6	6	6	5	5	6	1	1	1	1	1	1	1	1	1	1	1	1	1	1	1	1	1	1	1	1	1	6	5	6	6	6
43	2	20	1	170	100	3	2	1	5	5	5	6	6	5	5	5	4	5	5	6	4	4	6	1	2	1	1	1	1	1	1	1	1	1	1	1	2	1	1	1	1	1	1	1	6	5	6	6	6
44	1	19	1	169	75	1	1	2	2	3	2	2	4	1	3	4	1	2	2	3	1	1	2	2	2	2	2	2	2	2	1	2	2	1	1	2	3	3	2	3	2	2	2	2	7	7	7	7	7
45	1	19	1	162	55	5	5	5	6	5	5	5	5	5	5	5	5	5	1	5	5	5	5	1	1	1	1	1	1	1	1	1	1	1	1	1	2	1	1	2	1	1	1	1	6	6	6	6	6
46	2	19	1	178	48	4	5	1	4	4	4	5	5	3	4	4	5	5	5	5	4	4	4	2	2	2	1	1	1	1	3	1	1	2	2	2	3	1	2	1	1	1	1	1	7	6	6	6	6
47	2	20	1	160	49	3	3	2	4	3	3	5	4	3	3	3	3	4	3	5	3	4	5	1	1	1	2	1	1	1	2	2	1	1	1	2	1	1	2	1	1	2	1	1	6	6	6	6	6
48	1	19	1	170	49	4	3	3	3	3	4	4	4	4	4	4	3	3	4	4	4	4	4	2	2	1	1	1	1	1	1	1	1	1	1	1	1	1	1	1	1	1	1	1	7	7	7	7	7
49	1	21	1	169	60	3	3	2	3	3	3	3	3	3	3	3	3	3	3	3	3	3	3	2	2	2	2	2	2	2	2	2	2	2	2	2	2	2	2	2	2	2	2	2	6	6	6	6	6
50	1	20	1	180	55	5	5	5	6	6	6	6	6	6	6	6	6	6	6	6	6	6	6	1	1	1	1	1	1	1	1	1	1	1	1	1	1	1	1	1	1	1	1	1	7	7	7	7	7
51	1	19	1	173	57	5	5	5	6	6	6	6	6	6	6	6	6	6	6	6	6	6	6	1	1	1	1	1	1	1	1	1	1	1	1	1	1	1	1	1	1	1	1	1	7	7	7	7	7
52	1	18	1	166	60	5	5	4	5	5	6	6	3	3	4	4	6	5	5	4	6	3	5	1	1	2	1	1	1	1	1	2	1	1	1	1	2	1	1	2	1	1	1	2	7	7	7	7	7
53	1	19	1	175	58	4	5	4	4	4	4	4	4	4	4	5	3	4	4	4	4	4	4	2	2	1	2	2	1	1	1	2	1	1	1	1	1	1	1	1	1	1	1	1	6	7	7	7	7
54	1	19	1	160	105	5	5	1	4	5	4	4	4	4	5	5	4	4	4	4	4	4	5	2	1	3	1	1	1	1	1	1	1	1	1	1	1	1	1	1	1	1	1	1	7	7	7	7	7
55	1	19	1	160	46	5	4	2	6	5	5	6	3	6	6	4	5	6	5	5	3	4	6	1	1	1	1	1	1	1	1	1	1	1	1	1	2	1	1	1	1	1	1	1	3	3	3	3	3
56	1	19	1	166	54	5	5	5	6	6	6	6	6	6	6	6	6	5	5	6	6	6	6	4	4	1	1	1	1	1	2	2	2	1	1	2	2	1	1	2	1	1	1	1	7	7	7	7	7
57	1	19	1	168	78	5	3	5	5	4	4	4	4	4	4	5	6	6	6	6	5	6	6	1	1	1	1	1	1	1	1	1	1	1	1	1	1	1	1	1	1	1	1	1	7	7	7	7	7
58	2	20	1	180	61	1	1	1	6	4	4	5	3	6	5	5	6	6	2	5	4	6	6	1	1	1	1	2	1	1	1	3	2	1	1	1	2	1	1	1	1	1	1	1	5	6	6	6	6
59	1	18	1	165	110	5	5	5	6	6	6	6	6	6	6	6	6	6	6	6	6	6	6	1	1	1	1	1	1	1	1	1	1	1	1	1	1	1	1	1	1	1	1	1	7	7	7	7	7
60	1	18	1	172	69	4	5	3	6	6	6	6	6	6	6	6	6	6	6	6	6	6	6	1	1	1	1	1	1	1	1	1	1	1	1	1	1	1	1	1	1	1	1	1	6	6	6	6	6
61	2	19	1	170	72	4	3	1	4	4	3	4	4	3	3	4	4	4	4	4	4	3	4	2	2	2	1	2	1	2	2	2	3	2	2	2	2	2	2	2	2	2	2	1	5	4	5	3	3
62	2	21	1	169	50	5	4	4	6	5	6	6	5	5	6	5	3	5	4	6	4	4	6	2	1	1	1	1	1	1	1	2	1	1	1	1	2	1	1	1	1	1	1	1	7	7	7	7	7
63	1	20	1	162	52	3	3	3	3	2	2	4	5	4	3	4	3	3	3	3	3	3	3	3	3	2	2	2	2	2	2	2	2	2	2	2	2	2	2	2	2	2	2	2	4	4	4	4	4
64	1	18	1	178	70	3	5	2	6	4	4	4	3	3	5	3	4	4	4	3	3	4	3	1	1	1	1	1	1	1	1	1	1	1	1	1	1	1	1	1	1	1	1	1	7	7	7	7	7
65	1	19	1	170	44	3	3	3	3	3	3	3	3	3	3	3	3	3	3	3	3	3	3	2	2	2	2	2	2	2	2	2	2	2	2	2	2	2	2	2	2	2	2	1	4	4	4	4	3
66	2	21	1	169	60	1	1	1	5	3	5	4	4	3	5	1	3	3	4	6	5	5	5	1	1	1	1	1	1	1	1	1	1	1	1	1	1	1	1	1	1	1	1	1	4	4	4	4	4
67	2	20	1	180	58	2	3	2	6	6	6	6	6	6	6	6	6	6	6	6	6	6	6	3	1	1	1	1	1	1	1	1	1	1	1	1	1	1	1	1	1	1	1	1	6	6	7	5	2
68	1	19	1	173	46	1	3	1	3	3	3	3	3	3	4	4	3	3	3	3	3	2	3	2	2	2	2	2	3	3	3	3	2	2	2	2	2	2	3	3	3	3	3	2	6	5	4	4	4
69	2	21	1	170	97	3	3	2	4	4	4	3	5	4	4	2	2	3	5	4	3	3	4	2	2	1	1	3	1	1	2	4	2	2	1	1	2	1	2	2	2	2	1	1	3	3	4	4	4
70	2	19	1	166	48	3	2	2	4	4	4	4	4	4	4	4	4	4	4	5	6	5	4	1	1	1	1	1	1	1	1	1	1	1	1	1	1	1	1	1	1	1	1	1	4	5	5	5	5
71	1	18	1	175	51	5	5	5	5	5	6	3	3	1	4	5	4	5	3	5	5	5	6	2	1	1	1	1	1	1	1	1	1	1	1	1	1	1	1	1	1	1	1	1	7	6	6	4	7
72	2	20	1	160	60	2	3	2	3	3	2	2	2	5	3	3	3	2	5	3	2	3	3	2	3	4	2	3	2	2	3	2	4	3	3	3	3	2	2	3	2	2	4	2	5	5	5	4	4
73	1	24	1	160	42	2	5	1	1	3	4	1	3	3	3	6	6	6	6	6	6	6	6	2	2	2	2	2	2	1	1	2	2	2	2	2	2	2	2	2	2	2	2	2	4	4	4	4	4
74	2	20	1	166	61	3	2	1	4	4	3	5	4	5	5	4	5	5	3	6	2	3	4	2	2	1	1	2	1	1	2	3	2	2	2	2	3	2	1	1	2	1	1	1	5	5	4	5	4
75	1	23	2	168	50	3	5	2	4	4	4	6	4	4	4	4	5	3	5	5	4	4	4	2	1	2	1	1	1	1	2	2	1	2	2	2	2	2	1	1	2	1	2	1	6	5	6	6	6
76	1	23	2	165	104	5	5	3	3	5	6	4	2	1	4	6	2	5	5	5	2	5	6	3	3	3	1	1	3	1	3	1	1	3	3	1	3	1	2	1	1	1	3	2	4	4	4	4	4
77	1	19	1	172	58	4	5	4	6	5	4	6	5	1	3	1	6	6	6	6	5	4	6	4	4	1	1	2	1	1	1	2	1	1	2	1	2	1	1	1	1	1	1	1	3	2	3	3	3
78	2	19	1	170	60	4	4	3	6	6	6	6	6	6	6	6	6	6	6	6	6	6	6	1	1	1	1	1	1	1	1	1	1	1	1	1	1	1	1	1	1	1	1	1	7	7	7	7	7
79	2	22	1	169	48	3	5	3	4	5	3	3	5	2	3	3	3	3	3	4	2	3	4	2	3	1	3	3	3	2	2	3	2	3	3	3	2	3	1	2	1	3	3	2	6	6	5	6	6
80	2	21	1	173	58	5	5	1	5	5	5	4	4	1	5	5	5	5	4	5	6	4	6	1	1	1	1	1	1	1	2	2	1	1	1	1	1	1	1	1	1	1	1	1	7	7	7	7	7
81	2	35	3	162	54	3	4	3	3	5	4	5	5	3	5	5	4	5	3	6	3	3	5	1	1	1	1	2	1	1	1	1	1	1	1	1	2	1	1	1	2	1	1	1	6	6	6	6	6
82	1	18	1	178	45	5	5	5	3	3	4	4	4	4	4	4	4	4	3	4	3	3	4	2	2	2	2	2	2	2	2	2	2	2	2	2	2	2	2	2	2	2	2	2	7	7	7	7	7
83	2	22	2	170	84	3	5	2	5	4	4	4	5	4	4	4	3	4	3	6	4	4	5	2	3	1	1	2	1	1	2	2	1	2	2	2	2	1	1	1	1	2	1	1	6	6	5	5	6
84	1	29	2	180	40	4	5	4	4	6	6	5	5	3	3	5	4	4	4	4	5	5	6	1	1	1	1	1	2	1	2	2	2	1	2	1	1	1	2	2	2	1	2	2	3	2	1	1	2
85	1	20	1	173	120	5	4	5	3	4	2	3	4	4	5	5	4	3	4	3	4	3	4	2	2	2	2	2	2	2	2	2	2	2	2	2	2	2	2	2	2	2	2	2	7	7	7	7	7
86	2	23	2	166	51	4	3	3	4	4	5	3	4	4	4	6	4	4	5	4	4	5	5	1	2	1	1	1	1	1	2	2	1	1	1	1	1	1	1	1	1	1	1	1	7	7	7	7	7
87	2	24	2	175	86	3	5	4	6	6	6	3	6	1	6	6	3	6	6	6	3	4	6	2	2	1	1	1	1	1	1	1	1	1	1	1	1	1	1	1	1	1	1	1	7	4	4	4	5
88	2	24	2	160	120	5	2	3	4	5	4	3	2	3	4	5	3	4	5	6	2	4	5	2	2	1	2	2	1	1	3	1	1	2	3	2	2	2	1	1	2	2	1	1	7	7	7	7	6
89	2	24	2	160	38	3	3	3	3	4	5	4	3	2	4	3	4	4	5	4	3	4	5	2	3	2	1	2	1	1	2	2	1	2	2	2	2	2	1	2	1	1	1	1	5	6	5	4	4
90	2	24	2	166	49	3	4	2	4	3	3	6	1	1	6	3	6	6	3	6	1	3	6	4	2	1	2	2	1	1	2	3	1	2	2	1	2	1	1	1	2	2	1	1	7	7	7	7	7
91	2	18	1	168	57	4	2	2	6	5	4	6	6	4	6	4	6	4	6	6	4	3	6	2	2	1	1	2	1	1	2	2	1	2	2	1	3	1	1	1	2	1	2	1	6	7	7	7	6
92	2	31	3	168	47	5	3	2	6	6	6	3	5	3	6	6	5	6	3	6	6	6	6	2	1	1	1	1	1	1	2	1	1	1	2	1	2	1	1	1	1	1	1	1	7	7	7	7	7
93	1	32	3	165	30	4	4	4	2	3	4	2	2	1	3	2	2	3	4	4	3	3	4	2	2	2	2	2	2	1	2	3	2	2	2	1	2	1	2	2	1	1	1	1	5	5	5	5	5
94	1	24	2	172	40	4	5	3	4	3	5	5	5	4	5	6	4	5	3	5	3	4	5	2	3	1	1	1	1	1	2	1	1	2	1	1	2	1	1	1	1	1	1	1	7	6	7	5	7
95	1	19	1	170	55	4	3	2	6	4	4	6	4	1	6	6	3	6	4	5	6	3	6	2	1	1	2	2	1	1	1	3	1	3	1	2	2	2	1	1	1	2	2	1	7	6	5	5	6
96	1	22	1	169	40	4	4	3	3	3	3	2	1	5	3	3	2	5	2	2	2	4	2	3	2	3	3	2	3	2	3	2	2	2	2	4	2	2	2	3	2	2	2	2	3	4	5	4	5
97	2	19	1	162	35	5	3	3	6	6	6	6	6	6	6	6	6	6	6	6	6	6	6	1	1	1	1	1	1	1	1	1	1	1	1	1	1	1	1	1	1	1	1	1	7	7	7	7	7
98	1	20	1	178	60	5	5	5	6	6	6	6	6	6	6	6	6	6	6	6	6	6	6	1	1	1	1	1	1	1	1	1	1	1	1	1	1	1	1	1	1	1	1	1	7	7	7	7	7
99	1	20	1	170	49	5	5	4	3	3	6	1	3	6	3	6	6	1	3	6	1	4	6	3	3	2	2	2	3	2	2	3	1	2	2	3	2	2	1	4	2	2	2	2	4	4	4	4	4
100	1	19	1	169	47	5	3	3	3	5	6	6	2	6	3	3	3	3	3	3	3	4	6	1	2	2	1	1	1	2	2	3	1	1	1	1	1	1	1	1	2	1	2	1	7	6	7	7	7
101	1	20	1	168	35	5	3	5	5	5	5	5	4	4	4	4	4	4	4	4	4	4	4	3	3	3	3	3	3	3	3	2	2	2	2	2	2	3	3	3	1	3	2	2	7	7	7	7	7
102	1	21	1	170	55	4	3	2	5	4	4	3	6	4	2	3	4	6	2	6	1	3	6	1	1	2	2	2	3	2	2	3	2	3	1	1	1	1	2	2	2	1	1	2	3	5	6	6	5
103	1	20	1	165	55	4	4	4	6	3	3	1	6	4	6	6	6	3	3	3	3	3	6	2	1	1	1	1	1	1	1	1	1	1	1	1	1	1	1	1	1	1	1	1	7	5	5	5	5
104	1	18	1	172	40	4	5	2	4	4	4	4	4	4	4	4	4	4	4	4	4	4	4	1	1	1	1	1	1	1	1	1	1	1	1	1	1	1	1	1	1	1	1	1	6	6	5	5	5
105	1	20	1	170	48	3	3	3	6	5	4	4	1	3	6	1	1	6	4	6	3	4	6	3	3	1	1	1	1	1	1	1	1	1	1	1	1	1	1	1	1	1	1	1	7	7	7	7	7
106	1	22	1	169	49	4	4	1	4	4	3	3	4	1	4	6	4	6	4	6	3	1	6	1	1	1	1	2	1	1	1	2	1	1	1	1	1	1	1	1	2	1	1	1	7	7	7	7	7
107	2	18	1	162	44	5	2	3	6	6	6	6	6	3	6	6	3	6	5	6	2	4	6	1	1	1	1	1	1	1	1	1	1	1	1	1	1	1	1	1	1	1	1	1	7	7	7	7	7
108	1	21	1	178	65	5	2	3	6	6	6	5	5	3	6	6	6	6	3	5	2	3	6	2	2	1	1	3	1	1	1	2	1	2	1	1	4	2	1	1	3	1	1	1	7	6	7	7	7
109	1	37	2	170	62	3	2	2	5	5	5	4	4	4	5	4	4	5	4	5	4	4	4	2	2	3	1	1	1	1	2	2	1	2	2	1	2	1	1	1	2	1	1	1	7	7	7	7	7
110	1	20	1	169	52	4	3	1	1	2	2	4	3	6	2	4	2	2	6	2	1	2	5	4	3	2	1	3	4	2	4	4	2	3	4	3	4	2	1	1	3	2	4	1	6	4	5	6	6
111	2	32	1	180	49	5	3	2	6	6	6	6	6	6	6	6	6	6	4	6	6	6	6	1	1	1	1	1	1	1	1	1	1	1	1	1	1	1	1	1	1	1	1	1	6	5	7	1	7
112	1	18	1	173	70	3	3	3	2	4	4	5	5	2	3	4	4	4	4	5	4	5	5	1	1	1	1	1	1	1	1	1	1	1	1	1	2	2	1	1	1	1	1	1	2	3	2	1	3
113	1	20	1	180	105	1	1	1	1	1	1	1	1	1	1	1	1	1	1	1	1	2	2	2	3	3	2	3	2	2	1	2	2	2	2	2	3	2	3	2	2	2	2	2	3	4	4	4	4
114	1	21	1	177	67	5	3	3	5	5	6	6	6	3	6	6	6	6	6	6	4	6	6	1	1	1	1	1	1	1	1	1	1	1	1	1	1	1	1	1	1	1	1	1	7	7	7	7	7
115	1	20	1	166	57	1	3	1	5	3	3	3	3	3	3	3	3	3	3	3	3	3	3	2	2	2	1	2	2	1	1	2	2	1	1	1	2	2	1	2	1	2	1	2	4	5	5	5	5
116	1	20	1	175	58	3	3	2	1	6	6	6	6	6	6	6	6	6	6	6	6	6	6	1	1	1	1	1	1	1	1	1	1	1	1	1	1	1	1	1	1	1	1	1	7	7	7	7	7
117	1	18	1	160	70	4	4	3	3	4	4	3	4	2	3	3	4	3	4	2	5	5	3	2	2	3	2	2	3	2	3	2	3	2	3	2	3	2	1	2	2	3	3	3	3	2	3	3	2
118	1	19	1	160	52	3	2	2	3	4	3	3	3	3	4	3	5	5	4	5	2	2	5	3	3	2	2	3	3	1	3	3	3	3	3	2	2	2	2	2	2	2	2	2	3	4	3	2	4
119	1	18	1	166	53	5	3	5	1	1	1	4	4	1	6	6	6	6	4	6	6	1	6	1	2	1	1	1	1	1	1	4	1	1	1	1	1	1	1	1	1	1	1	1	7	7	7	7	7
120	1	19	1	168	51	5	4	4	4	4	3	6	3	4	4	3	3	3	6	6	3	3	6	2	2	2	1	1	1	1	3	3	2	3	3	2	2	2	2	1	1	1	1	1	7	7	7	7	7
121	2	19	1	165	59	2	2	1	4	3	3	4	4	4	3	3	4	4	3	3	3	3	3	2	2	2	1	2	1	1	1	2	1	2	2	2	2	1	2	1	2	2	2	1	6	6	5	6	6
122	1	20	1	172	38	3	5	3	5	4	4	4	4	6	6	5	4	6	3	3	3	4	5	3	3	2	2	1	1	1	4	3	1	2	2	1	3	1	1	1	1	1	1	1	5	5	6	4	6
123	1	20	1	170	55	3	3	2	4	3	4	5	4	5	5	3	4	5	4	5	2	3	4	2	2	1	2	2	1	1	2	4	1	2	1	2	4	1	1	1	2	1	1	1	7	7	7	7	7
124	2	18	1	169	64	1	1	1	1	3	3	6	4	3	2	4	5	5	1	2	3	5	3	2	3	4	1	1	2	4	3	3	3	2	4	2	3	3	3	2	2	2	3	2	4	3	7	3	7
125	1	20	1	167	48	3	3	2	3	3	3	3	3	3	3	3	3	3	3	3	3	3	3	3	3	2	3	3	2	1	3	3	3	3	3	1	2	1	1	2	2	1	1	1	4	4	3	3	4
126	2	19	1	162	127	3	4	2	4	4	4	3	3	3	4	4	4	4	3	4	5	4	4	1	2	1	1	2	1	1	2	2	1	1	1	1	1	1	1	1	1	1	1	1	5	5	5	5	6
127	2	20	1	178	90	5	3	5	4	4	4	3	4	5	3	3	4	3	4	5	4	4	5	3	2	1	2	2	2	1	2	2	1	2	2	1	2	1	1	1	2	1	1	1	3	3	3	4	3
128	1	20	1	170	46	4	3	2	4	4	4	4	4	4	4	3	2	2	4	2	3	3	2	1	1	1	2	1	1	1	1	1	1	1	1	1	1	1	1	1	1	1	1	1	7	7	7	7	7
129	1	19	1	169	57	3	3	2	4	4	4	4	4	3	4	4	3	3	4	4	3	4	5	2	2	1	1	2	1	1	1	2	1	1	1	1	1	1	1	1	1	1	1	1	5	5	5	5	5
130	1	21	1	180	49	4	3	2	4	4	3	3	3	3	3	3	3	3	3	3	3	3	3	2	2	2	2	2	2	2	2	2	2	2	2	2	2	2	2	2	2	2	2	2	4	4	4	4	4
131	2	18	1	173	61	4	3	2	3	2	3	6	5	5	5	3	4	5	2	6	3	3	6	2	1	1	2	2	1	1	3	1	1	2	2	1	1	1	1	1	2	1	2	2	7	6	6	6	7
132	1	19	1	166	97	5	4	3	6	6	6	6	6	6	6	6	6	6	6	6	6	6	6	1	1	1	1	1	1	1	1	1	1	1	1	1	1	1	1	1	1	1	1	1	7	7	7	7	7
133	1	19	1	175	58	4	4	3	5	5	5	5	5	5	5	5	5	5	3	5	5	5	5	1	1	1	1	1	1	1	1	1	1	1	1	1	1	1	1	1	1	1	1	1	7	6	6	6	6
134	1	26	1	160	57	2	1	1	4	4	3	4	3	4	5	3	4	4	4	4	3	3	3	2	2	2	1	1	1	1	2	2	2	2	3	2	2	2	1	2	3	2	1	1	5	5	5	7	7
135	1	19	1	160	55	1	1	1	1	3	4	5	3	5	5	5	1	5	1	5	1	3	5	3	3	1	1	2	1	1	2	3	1	1	3	1	2	1	1	1	2	2	1	1	6	7	4	6	6
136	2	21	1	174	58	3	3	1	3	3	4	4	3	3	3	3	4	3	4	4	3	4	4	2	2	1	1	3	2	1	2	3	1	1	1	1	1	1	1	3	1	1	1	2	3	4	4	4	3
137	1	19	1	166	67	1	1	1	6	5	3	1	2	1	1	6	3	1	1	6	2	2	2	3	3	4	2	4	1	1	4	3	2	1	4	3	4	3	3	1	1	1	1	1	5	5	3	3	1
138	1	18	1	168	48	3	2	4	4	4	3	3	3	4	4	4	3	3	4	2	3	5	5	2	2	2	2	2	2	2	2	2	2	2	2	2	2	2	2	2	2	2	2	2	4	4	4	3	3
139	1	20	1	165	58	5	2	3	2	3	2	3	3	6	3	3	3	3	4	4	2	2	4	2	2	1	1	2	2	1	2	2	2	2	2	2	2	2	1	2	2	1	2	2	4	4	4	4	4
140	1	19	1	172	31	5	3	1	6	6	6	6	6	6	6	6	1	6	1	6	3	6	6	1	1	1	1	1	1	1	1	3	1	1	1	1	1	1	1	1	1	1	1	1	5	5	5	5	5
141	1	18	1	170	40	2	1	2	1	1	2	4	3	1	1	1	3	4	4	6	1	3	6	2	1	1	1	4	3	1	2	4	4	4	1	4	1	4	1	4	4	4	4	4	4	1	2	1	1
142	2	19	1	169	60	3	5	2	5	4	1	6	6	6	5	3	2	3	1	5	4	2	6	1	3	1	1	3	1	2	3	1	1	3	2	3	2	1	1	2	1	1	1	1	2	2	2	2	2
143	2	19	1	162	33	1	1	4	6	4	4	1	3	6	6	1	1	4	1	6	1	3	6	2	1	1	1	1	1	1	1	1	1	1	1	1	2	1	1	1	1	1	1	1	7	7	7	5	7
144	2	19	1	178	33	4	3	3	4	5	5	5	6	4	5	4	4	5	3	6	5	4	6	1	2	1	1	2	1	1	1	2	1	1	1	1	2	1	1	1	1	1	1	1	7	7	7	7	6
145	1	19	1	170	51	4	4	3	4	3	4	5	5	5	5	5	5	5	5	5	5	5	4	2	1	2	1	2	1	1	2	2	2	2	1	2	2	1	1	2	1	1	1	1	3	3	3	3	3
146	1	19	1	169	54	5	5	5	6	5	6	4	5	5	5	5	5	4	1	5	3	6	6	1	1	1	1	1	1	1	1	2	1	1	1	1	1	1	1	1	1	1	1	1	4	5	5	5	5
147	1	20	1	173	31	3	4	2	6	4	4	6	5	3	5	4	4	5	2	4	2	3	4	1	3	1	1	4	4	1	2	4	2	3	2	1	2	1	1	1	2	2	1	1	5	5	4	6	5
148	1	20	1	180	60	5	2	3	4	3	4	4	6	6	6	4	4	6	3	6	1	4	6	2	1	1	2	1	1	2	2	3	1	1	2	2	3	1	1	1	2	1	1	1	7	6	6	4	7
149	1	18	1	173	46	5	4	3	6	4	4	4	4	3	4	6	1	6	1	6	4	5	6	1	2	1	1	1	1	1	1	1	1	1	1	1	1	1	1	1	1	1	1	1	6	6	6	6	6
150	2	19	1	166	36	3	3	2	3	3	3	3	5	3	3	3	3	3	5	4	4	4	4	2	1	1	1	1	1	1	1	1	1	1	1	1	1	1	1	1	1	1	1	1	7	7	7	7	7
151	2	18	1	175	47	3	3	2	5	5	3	4	4	3	4	4	3	3	4	4	4	3	5	2	2	1	1	2	1	1	2	3	1	1	2	1	2	2	2	1	2	2	1	1	5	5	4	4	4
152	1	19	1	160	49	3	4	2	3	3	3	3	4	3	4	3	3	3	6	6	4	4	4	2	3	2	1	3	1	1	4	4	2	2	2	2	3	2	2	2	2	2	2	2	7	7	7	7	7
153	2	20	1	160	39	4	3	3	4	4	3	3	4	4	4	3	4	4	4	4	4	3	4	2	2	2	2	2	1	1	2	3	1	1	2	1	1	1	1	1	1	2	1	1	5	5	5	5	5
154	1	18	1	166	56	3	4	3	5	3	4	3	3	6	3	3	3	3	4	6	2	3	5	1	2	1	1	2	1	1	1	4	2	1	1	1	1	1	1	2	1	2	2	1	4	4	3	4	2
155	2	21	1	168	51	1	2	1	6	6	4	6	6	3	6	6	6	4	6	6	2	3	6	1	1	1	1	1	1	1	1	2	1	1	1	2	2	1	1	1	1	1	1	1	7	7	7	6	6
156	2	19	1	165	45	5	3	2	6	4	6	5	6	2	6	5	4	6	4	6	3	4	6	1	1	1	1	1	1	1	1	2	1	1	1	1	1	1	1	1	1	1	1	1	7	7	7	7	7
157	2	18	1	172	32	5	2	1	4	3	3	5	5	6	3	3	6	5	6	4	2	1	5	3	3	2	1	2	1	1	3	2	2	3	3	3	2	3	1	3	1	2	1	2	3	3	3	3	3
158	2	23	1	160	40	4	3	3	2	4	1	6	6	5	6	3	1	3	3	6	1	1	6	4	4	1	1	4	1	2	2	3	2	3	2	2	1	1	1	2	1	1	2	2	4	4	4	4	4
159	2	20	1	170	80	5	3	1	3	4	4	5	3	3	6	6	4	6	3	6	4	4	6	1	2	1	1	1	1	1	1	1	1	1	1	1	1	1	1	1	1	1	1	1	7	7	7	7	7
160	1	19	1	169	27	4	3	1	3	5	3	6	2	6	6	6	5	5	5	6	1	4	6	4	2	1	2	1	4	2	4	4	1	2	4	3	2	2	1	1	1	1	1	1	4	2	3	3	2
161	1	20	1	162	60	5	3	4	5	6	6	4	4	6	6	6	6	6	6	6	6	6	6	3	1	1	1	1	1	1	1	1	1	1	1	1	1	1	1	1	1	1	1	1	7	7	7	7	7
162	1	20	1	178	45	5	1	3	6	4	5	6	2	3	5	6	3	5	2	5	1	4	3	2	2	3	1	3	3	1	1	3	1	1	1	1	2	1	1	1	1	1	1	1	7	6	6	5	6
163	1	32	3	170	49	4	3	4	6	6	6	4	4	3	3	6	2	4	2	3	3	4	3	3	1	2	1	2	2	1	2	2	2	2	2	2	2	2	1	1	2	2	1	2	7	7	7	7	7
164	1	20	1	169	42	5	1	3	3	1	1	3	2	1	2	2	3	2	2	2	2	2	6	2	2	2	1	2	2	3	2	3	2	2	2	2	2	2	2	1	4	2	1	4	2	5	5	5	4
165	1	20	1	180	44	5	5	5	6	6	6	6	6	5	6	6	6	6	6	6	6	6	6	4	4	4	4	4	4	4	4	4	4	4	4	4	4	4	4	4	4	4	4	4	7	7	7	7	7
166	1	22	1	173	52	4	5	1	4	5	5	5	5	3	5	4	4	4	3	6	6	6	6	1	1	1	1	1	1	1	1	1	1	1	1	1	1	1	1	1	1	1	1	1	6	6	6	5	4
167	2	18	1	166	46	5	3	1	5	2	3	5	5	2	5	5	5	5	5	5	2	3	5	1	2	1	2	2	2	1	3	2	1	1	1	2	1	1	2	1	1	2	2	1	6	6	5	5	6
168	1	18	1	175	50	3	3	2	5	4	5	4	5	3	6	3	3	3	2	5	3	3	6	2	1	2	1	1	2	1	3	2	1	1	2	2	2	1	1	1	1	2	2	1	5	4	5	5	6
169	2	20	1	173	60	4	2	3	3	4	4	3	4	4	4	4	4	4	4	4	4	4	4	2	2	2	2	2	2	2	2	2	2	2	2	2	2	2	2	1	1	1	1	1	4	4	4	4	4
170	1	21	1	160	51	1	3	1	1	6	3	3	2	3	3	3	3	3	3	3	2	3	3	2	2	3	2	3	3	2	2	2	3	2	3	2	2	2	2	2	2	2	2	2	2	2	2	2	2
171	1	20	1	160	61	5	2	5	6	1	5	3	2	4	2	4	5	4	5	4	5	5	5	4	2	1	4	3	4	3	4	3	2	2	2	4	2	4	4	2	1	1	2	3	3	3	3	3	3
172	1	21	1	166	55	2	3	2	3	3	5	3	3	3	3	3	3	3	2	3	3	3	3	3	3	2	2	3	3	2	2	3	3	2	2	3	3	2	2	3	3	2	2	3	7	7	7	4	4
173	1	18	1	168	80	3	4	3	3	2	3	3	3	2	2	2	3	3	3	3	3	3	3	2	2	2	2	2	1	2	2	2	3	2	2	2	2	2	2	1	2	2	2	2	4	4	4	4	4
174	2	19	1	165	58	5	3	1	5	4	4	6	4	1	3	5	3	3	2	5	3	4	6	1	1	1	1	1	1	1	2	2	2	2	1	1	2	1	1	1	1	2	1	1	7	7	7	7	7
175	1	19	1	172	65	5	3	1	4	4	5	1	1	6	1	3	1	2	4	5	4	4	2	2	3	2	1	2	1	1	1	1	1	1	1	1	1	1	1	1	1	1	1	1	7	7	7	7	7
176	2	19	1	170	41	4	4	3	6	5	6	4	6	3	6	6	4	6	6	6	6	6	6	1	4	1	1	1	1	1	1	1	1	1	1	1	1	1	1	1	1	1	1	1	4	5	4	4	2
177	1	18	1	169	65	3	4	2	4	3	2	4	4	3	1	3	2	5	4	2	3	3	3	2	2	3	3	2	3	3	3	2	3	3	3	2	3	2	2	2	3	2	3	2	4	4	5	3	5
178	2	19	1	162	54	5	4	3	6	6	6	6	6	2	6	1	4	6	6	6	6	6	6	3	3	1	1	1	1	1	1	1	1	1	1	1	1	1	1	1	1	1	1	1	6	5	5	6	7
179	1	21	1	178	46	3	3	2	1	5	5	4	3	3	4	4	4	4	4	4	4	4	4	2	2	1	1	1	1	1	1	2	2	1	2	1	1	1	1	1	1	1	1	1	6	5	5	5	5
180	2	18	1	160	33	3	3	1	3	3	3	3	3	4	4	3	3	3	3	3	3	3	3	1	2	1	1	1	1	1	2	2	1	1	1	1	1	1	1	1	1	1	1	1	4	4	4	4	4
181	1	40	3	170	60	5	5	5	6	6	6	6	6	6	6	6	6	6	6	6	6	6	6	4	4	4	4	4	4	4	4	4	4	4	4	4	4	4	4	4	4	4	4	4	1	1	1	1	1
182	1	19	1	180	51	5	4	4	6	4	3	4	3	3	5	3	3	4	2	5	3	2	5	1	1	1	1	2	2	1	1	2	1	1	1	1	1	1	1	1	1	1	1	1	7	6	6	5	7
183	2	20	1	173	51	2	2	1	6	4	6	6	6	6	6	6	5	6	5	6	6	6	6	1	1	1	1	1	1	1	2	2	1	1	1	1	1	1	1	1	1	1	1	1	7	7	7	7	7
184	1	18	1	166	50	1	1	1	6	3	1	4	6	1	1	1	1	1	1	6	1	1	6	1	2	2	1	4	2	1	2	2	2	2	2	2	2	2	2	2	2	2	2	1	4	4	4	4	4
185	2	20	1	175	68	5	3	1	3	3	3	4	4	1	3	3	3	3	3	6	2	2	3	2	2	2	1	2	1	1	2	2	2	2	1	2	1	1	1	2	1	2	1	1	6	5	5	5	4
186	1	19	1	160	64	4	3	4	6	5	4	1	1	5	6	6	5	6	6	6	3	4	6	4	4	3	1	2	2	1	3	2	1	3	4	2	3	2	2	1	1	1	1	1	7	5	4	5	7
187	1	20	1	160	64	3	3	2	6	6	6	4	3	6	6	6	4	6	3	6	6	6	5	1	1	1	1	2	1	1	1	1	1	1	1	1	1	1	1	1	1	1	1	1	5	6	6	6	6
188	2	20	1	166	64	2	4	1	5	1	2	5	2	2	2	3	4	3	5	6	2	2	4	2	2	3	3	3	2	2	3	4	3	3	3	3	2	3	3	3	2	2	2	3	3	3	3	6	4
189	2	20	1	168	64	5	5	4	6	5	5	3	4	4	4	4	4	4	4	4	4	4	4	1	1	1	1	1	1	1	1	1	1	1	2	1	1	1	1	1	1	1	1	1	7	6	6	5	7
190	2	19	1	165	64	3	5	1	3	3	4	6	6	3	4	6	4	5	2	6	2	3	6	1	2	2	1	2	1	1	2	3	2	1	1	2	2	1	1	1	1	1	1	1	5	7	5	7	6
191	1	22	1	173	33	5	5	3	5	4	4	5	4	2	4	3	1	3	3	6	2	2	4	2	2	3	3	3	3	3	3	4	3	3	4	3	4	3	3	2	2	2	2	3	2	4	4	2	5
192	1	18	1	172	64	3	3	1	3	3	3	3	3	1	5	5	5	4	4	5	3	4	5	3	3	2	2	1	2	3	3	4	3	2	2	2	3	3	2	2	1	2	3	1	3	3	3	4	5
193	1	19	1	170	64	5	5	4	6	3	5	6	6	3	6	6	3	6	3	6	2	4	6	2	2	1	1	1	1	1	1	1	1	2	1	1	2	1	1	1	1	1	1	1	7	7	7	7	7
194	1	19	1	169	64	5	3	2	3	3	3	2	3	3	4	4	3	4	3	4	4	3	3	2	2	2	2	3	2	1	2	2	2	2	2	3	2	2	2	1	1	2	1	2	5	4	4	4	4
195	1	19	1	162	64	4	3	3	6	3	3	4	4	3	3	4	4	4	1	5	3	3	5	2	2	1	1	2	2	1	3	3	2	2	2	2	2	2	3	2	2	2	2	2	4	4	4	4	4
196	1	19	1	178	55	5	3	2	5	4	6	1	1	6	1	1	1	1	1	6	4	4	4	4	4	1	1	1	1	1	2	2	2	4	4	2	3	1	2	1	2	1	1	1	5	6	5	3	6
197	1	19	1	170	64	4	4	2	3	3	3	3	5	4	4	4	4	4	4	5	3	4	5	2	3	3	2	3	3	2	1	1	1	1	1	1	1	1	1	1	1	1	1	1	4	4	5	4	3
198	2	22	1	169	64	3	4	3	5	5	5	3	6	1	6	6	5	6	4	6	4	6	6	1	1	1	1	1	1	1	1	1	1	1	1	1	4	1	2	1	1	1	1	4	6	7	6	4	7
199	1	19	1	168	55	4	3	1	4	3	3	4	2	4	5	5	3	3	2	6	3	3	4	2	2	2	1	3	2	1	3	4	1	3	4	2	1	2	1	2	3	1	1	1	4	5	5	6	2
200	1	20	1	165	55	5	3	2	5	4	6	5	6	3	6	6	6	6	6	6	6	6	6	1	4	1	1	1	1	1	1	2	1	1	1	1	1	2	1	1	1	1	1	1	7	7	7	7	7
201	1	18	1	172	64	5	4	3	1	3	1	4	3	4	3	3	2	2	3	3	4	4	3	3	3	2	2	3	2	2	3	3	3	2	2	2	2	2	2	2	3	2	2	2	4	6	5	4	3
202	2	19	1	163	51	1	1	3	6	6	6	6	6	6	6	6	6	6	6	6	6	6	6	1	1	1	1	1	1	1	1	1	1	1	1	1	1	1	1	1	1	1	1	1	4	4	4	4	4
203	1	18	1	170	64	4	3	1	4	1	3	1	3	6	4	4	3	3	4	6	2	3	6	2	2	1	1	2	1	1	2	2	1	1	1	1	1	1	1	1	1	1	2	1	7	7	7	5	6
204	1	19	1	169	55	4	4	1	5	3	1	3	3	2	3	3	1	2	6	6	1	1	6	3	2	2	1	3	3	1	3	3	3	3	3	3	3	3	3	3	3	2	2	2	3	3	3	3	2
205	1	20	1	162	51	5	4	2	4	4	4	1	3	6	4	3	3	4	3	4	4	4	5	3	3	3	3	2	1	1	3	3	4	4	4	4	4	4	4	4	4	4	4	4	3	2	2	2	2
206	1	19	1	178	48	4	4	4	6	6	6	6	6	6	6	6	6	6	6	6	6	6	6	1	1	1	1	1	1	1	1	1	1	1	1	1	1	1	1	1	1	1	1	1	7	7	7	7	7
207	2	19	1	170	81	3	5	2	4	4	3	5	5	6	5	4	4	4	5	6	2	3	6	1	2	1	1	2	1	1	2	3	1	1	1	2	3	2	1	1	2	3	1	1	6	6	6	5	6
208	2	20	1	169	50	3	3	2	3	5	3	3	5	6	5	6	4	4	3	4	3	3	3	2	2	1	1	2	1	1	2	3	2	2	2	2	4	1	2	1	1	1	1	1	7	7	5	4	5
209	1	20	1	180	43	5	3	4	2	4	4	4	4	2	3	4	1	5	2	2	4	5	3	2	2	1	1	2	4	2	2	3	3	1	2	1	3	3	2	3	1	3	2	3	2	2	2	4	3
210	1	19	1	173	57	1	1	1	4	2	3	6	1	6	4	1	3	3	2	6	2	2	5	2	1	1	1	3	2	1	1	1	3	3	2	1	2	1	3	3	1	1	1	3	2	4	2	2	2
211	1	18	1	166	42	1	1	2	4	4	4	4	6	4	6	3	4	6	3	6	3	3	6	1	2	1	1	1	1	1	1	3	1	1	1	1	1	1	1	1	1	1	1	1	5	5	5	5	5
212	2	19	1	175	61	4	4	1	5	6	5	4	5	6	6	6	5	6	4	6	6	5	6	1	2	1	1	1	1	1	1	1	1	1	1	1	2	1	1	3	1	1	1	2	4	6	6	4	6
213	2	18	1	168	54	3	5	1	5	5	3	6	4	5	3	3	3	3	3	3	2	2	6	1	2	1	4	2	2	1	1	2	2	1	1	1	2	2	2	3	1	2	1	1	7	7	7	7	4
214	1	20	1	160	54	5	3	2	5	4	4	5	5	3	4	5	4	5	5	5	5	5	5	2	3	2	2	1	1	1	2	2	1	2	2	2	2	2	1	1	1	1	1	1	6	6	6	6	6
215	1	21	1	160	51	3	4	1	6	6	6	6	6	4	5	5	5	5	5	4	5	5	6	1	1	1	1	1	1	1	1	1	1	1	1	1	1	1	1	1	1	1	1	2	6	6	6	7	6
216	2	19	1	166	49	3	5	1	4	4	4	5	1	6	5	5	1	4	1	4	1	4	4	2	3	2	1	2	1	1	2	3	4	2	2	2	2	2	3	2	2	2	2	2	5	4	2	3	4
217	1	20	1	168	71	4	5	4	6	5	6	6	4	5	6	6	6	6	3	6	1	2	6	1	2	1	1	1	1	1	2	1	1	1	1	1	1	1	1	1	2	2	1	1	7	7	7	7	7
218	2	20	1	165	65	5	4	3	3	3	3	3	3	3	3	3	3	3	3	3	3	3	3	2	2	2	2	2	2	2	2	2	2	2	2	2	2	2	2	2	2	2	2	2	5	5	5	6	6
219	2	21	1	172	95	3	4	1	3	3	2	5	4	3	3	3	3	4	3	3	2	3	5	2	2	1	1	2	1	1	2	2	1	2	2	1	2	3	3	2	2	2	2	2	3	4	3	4	3
220	1	20	1	170	74	5	3	3	4	4	4	5	6	6	6	6	5	6	3	6	3	4	3	1	2	1	1	3	1	2	1	1	1	1	1	1	3	1	1	1	2	1	1	1	7	7	7	7	7
221	2	19	1	169	55	4	2	1	4	3	3	4	5	3	3	4	4	4	4	4	3	4	6	2	1	1	2	1	2	1	2	1	2	1	1	3	2	2	1	2	1	1	2	1	5	5	5	5	5
222	1	19	1	162	73	4	3	1	6	5	3	3	2	3	2	2	3	1	2	3	3	3	2	2	2	3	3	3	2	2	4	3	3	2	2	2	2	2	2	3	1	3	3	2	3	3	3	4	3
223	1	22	1	178	49	4	5	4	5	5	5	3	6	5	5	5	5	5	5	6	5	6	5	3	2	3	3	1	1	1	1	1	2	1	1	1	1	1	1	1	1	1	1	1	6	6	6	7	6
224	2	18	1	178	62	3	3	2	6	6	6	6	6	6	6	6	6	6	6	6	6	6	6	1	1	1	1	1	1	1	1	1	1	1	1	1	1	1	1	1	1	1	1	1	7	7	7	7	7
225	2	19	1	163	60	4	5	2	3	3	3	4	3	3	3	4	3	4	4	4	2	3	4	3	3	2	2	1	2	2	2	3	2	2	2	2	2	2	2	2	2	2	2	2	4	6	4	5	5
226	2	19	1	170	58	3	3	3	4	4	3	3	4	4	4	3	3	4	3	4	3	3	4	2	2	2	2	2	1	2	2	2	2	2	2	2	2	2	2	2	2	2	2	1	5	5	5	5	5
227	1	21	1	169	84	3	1	2	4	2	1	2	2	1	1	1	3	3	4	3	2	1	4	2	4	2	3	3	2	3	2	4	3	3	2	2	2	2	4	2	3	4	2	2	5	4	4	3	3
228	2	20	1	180	65	3	3	2	6	4	5	6	6	6	6	5	5	6	3	6	5	5	6	1	1	1	1	1	1	1	1	2	1	1	1	1	1	1	1	1	1	1	1	1	6	6	6	6	6
229	1	19	1	173	53	5	3	3	4	4	3	5	6	6	4	3	5	5	2	6	3	1	6	2	3	1	1	2	2	1	3	3	2	2	2	1	2	1	1	2	2	3	1	1	6	6	5	4	5
230	1	19	1	166	62	4	4	2	6	4	3	4	6	3	3	4	3	3	5	5	2	3	3	2	2	1	1	1	2	1	2	3	2	2	2	2	3	2	1	1	1	2	1	1	3	4	4	5	3
231	1	20	1	175	60	3	1	2	5	4	4	5	3	5	4	3	4	4	3	5	2	3	5	2	2	1	1	2	2	1	2	3	3	2	2	2	1	1	2	2	2	1	1	2	3	3	5	4	5
232	1	19	1	160	66	5	2	1	4	4	5	5	3	4	5	5	5	5	5	5	3	5	3	2	2	3	1	2	1	1	3	3	1	1	2	1	1	1	2	1	1	1	1	1	5	6	3	4	5
233	2	19	1	160	56	5	4	1	6	4	3	3	1	1	3	3	2	2	4	4	2	2	5	4	3	2	2	3	3	2	4	4	1	3	3	2	4	3	3	1	2	2	1	1	6	3	2	3	3
234	1	20	1	166	100	5	3	3	2	5	5	2	1	3	1	1	1	1	4	2	1	1	5	3	2	4	2	2	2	2	4	4	2	4	4	4	3	4	4	2	2	3	2	2	4	4	3	3	3
235	2	20	1	168	48	4	3	2	4	4	5	5	4	2	4	1	3	3	2	4	4	2	5	2	2	1	1	1	2	1	3	2	2	2	1	2	1	2	1	1	1	2	2	1	5	4	4	3	5
236	2	20	1	167	46	3	2	2	4	4	4	4	4	4	4	4	4	4	4	4	4	4	4	1	1	1	1	1	1	1	1	1	1	1	1	1	1	1	1	1	1	1	1	1	7	7	7	7	7
237	1	20	1	165	77	1	1	1	1	5	3	4	6	3	3	1	5	5	6	6	4	4	6	2	2	1	3	2	1	1	1	4	1	1	1	1	4	1	1	1	1	1	1	1	7	7	2	7	2
238	2	19	1	172	55	4	3	1	3	6	3	5	5	6	5	5	5	5	3	5	3	4	4	2	3	2	1	2	2	1	2	2	1	1	1	1	2	1	1	1	3	1	1	1	6	6	6	6	6
239	1	19	1	170	80	4	4	3	6	4	4	1	3	3	5	6	4	6	6	6	3	5	6	1	2	1	1	1	1	1	1	2	1	2	1	1	3	1	1	2	1	1	1	1	7	7	7	5	7
240	1	22	1	169	46	3	3	4	3	3	4	4	3	4	4	4	4	4	4	5	2	3	5	2	2	2	2	3	2	2	2	4	3	3	2	2	2	2	1	2	2	1	2	1	4	6	5	5	4
241	1	20	1	162	47	4	3	3	5	6	5	6	4	6	5	3	4	6	3	5	3	4	6	1	2	1	1	1	1	1	2	2	2	2	2	2	1	2	2	2	1	2	2	2	7	7	7	7	7
242	1	21	1	178	73	5	5	4	6	6	6	6	6	6	6	6	6	6	3	6	3	6	6	1	1	1	1	1	1	1	1	2	1	1	1	1	1	1	1	1	1	1	1	1	7	7	7	7	7
243	1	22	1	170	109	3	5	3	4	3	3	6	1	4	2	2	2	2	1	6	6	2	6	2	2	2	1	4	2	1	2	3	2	1	1	1	2	1	1	1	3	2	1	1	7	7	7	7	7
244	1	18	1	169	55	5	4	3	5	3	3	5	5	4	5	5	5	5	3	6	3	3	5	2	1	1	1	1	1	1	2	3	1	1	1	1	2	1	1	1	1	1	1	1	7	5	7	7	7
245	1	19	1	180	87	3	3	2	5	3	5	2	1	3	3	5	4	4	3	6	4	3	6	3	2	2	1	3	4	2	2	4	4	3	3	3	3	2	1	2	2	3	2	1	2	6	4	5	6
246	1	21	1	173	29	2	3	3	1	1	1	1	1	1	1	1	1	1	1	1	1	1	1	1	1	1	1	1	1	1	1	1	1	1	1	1	1	1	1	1	1	1	1	1	7	7	7	7	7
247	1	19	1	162	36	1	1	3	6	3	3	3	3	2	3	4	3	3	3	3	3	3	2	2	3	2	2	2	1	2	2	3	2	2	2	2	2	2	2	2	2	2	2	2	4	4	3	4	3
248	1	20	1	166	43	3	3	3	3	1	1	1	3	3	4	4	3	5	2	4	3	3	3	2	2	2	2	2	2	2	2	2	1	2	2	2	2	2	1	1	2	2	2	2	5	5	5	5	6
249	2	18	1	175	70	2	3	2	3	3	3	3	3	3	3	3	3	3	3	3	3	3	3	3	3	3	3	3	3	3	3	3	3	3	3	3	3	2	2	2	2	2	2	2	4	4	4	4	4
250	1	19	1	160	44	1	1	1	5	4	6	6	1	6	6	6	4	6	6	6	6	4	6	1	1	1	1	1	1	1	1	1	1	1	1	1	1	1	1	1	1	1	1	1	7	7	6	7	7
251	1	20	1	160	48	3	3	3	6	5	6	3	5	3	4	5	1	4	1	6	4	5	6	2	1	1	1	2	1	1	1	2	1	1	1	1	3	1	1	1	1	1	1	1	7	7	7	7	7
252	1	20	1	166	84	4	5	1	1	4	3	6	1	2	6	6	4	4	2	6	1	3	6	1	2	3	2	2	3	1	3	2	3	3	3	3	2	2	2	2	3	1	1	3	3	3	3	2	4
253	1	20	1	168	56	3	4	4	3	3	3	6	1	3	2	2	2	2	2	2	2	2	4	2	2	1	2	2	2	2	2	2	2	2	2	2	2	2	2	1	2	2	3	1	7	7	7	7	7
254	1	20	1	165	61	3	3	4	3	4	5	3	3	5	5	6	6	4	3	5	5	5	6	2	3	2	2	2	2	2	2	1	1	1	2	1	1	1	1	1	1	1	1	1	6	6	6	6	7
255	1	21	1	172	65	1	2	3	5	4	4	5	5	1	4	4	3	4	5	5	3	3	4	2	2	1	2	2	1	1	2	1	1	1	1	3	2	1	2	2	1	1	1	1	5	4	5	4	4
256	1	21	1	170	46	3	3	5	3	4	4	5	3	2	3	4	2	4	1	5	2	4	4	2	1	1	2	1	3	1	2	3	2	2	2	2	3	2	3	2	3	1	1	3	6	6	5	6	6
257	1	21	1	169	53	5	2	1	1	1	1	3	3	3	3	3	1	1	2	6	1	2	5	4	4	1	1	2	4	3	3	4	4	2	1	1	2	1	1	2	2	2	3	3	4	6	3	3	3
258	2	19	1	160	47	3	4	3	1	3	1	6	1	1	1	1	1	1	1	1	1	1	1	4	3	2	4	4	1	3	4	4	4	4	4	4	4	4	4	4	4	4	4	4	4	4	4	4	4
259	1	19	1	162	54	2	4	5	3	3	4	6	2	4	3	1	3	3	1	6	3	2	2	4	3	3	2	3	2	1	3	2	3	3	3	2	1	1	2	2	2	1	1	2	5	4	4	1	3
260	1	21	1	178	62	4	5	4	6	6	1	6	6	1	6	6	6	6	6	6	1	1	6	1	4	1	1	4	4	1	4	4	1	1	1	1	1	1	1	1	1	1	1	1	7	7	7	7	7
261	1	21	1	170	61	4	4	3	3	3	3	3	3	3	3	3	3	3	3	3	3	3	3	3	2	2	2	2	2	2	2	2	2	2	2	2	2	2	2	2	2	2	2	2	3	3	3	3	4
262	1	21	1	169	45	3	2	4	5	4	4	6	5	2	4	4	4	4	3	4	3	4	4	2	2	2	1	1	1	1	2	2	2	2	2	2	2	2	2	2	3	1	1	2	5	5	5	5	5
263	1	20	1	180	47	3	5	4	3	3	3	1	1	3	2	2	3	2	3	4	1	1	1	2	3	3	2	2	2	2	2	3	3	3	2	2	2	3	2	3	3	2	3	3	4	5	2	5	4
264	2	20	1	173	60	2	5	3	6	6	3	6	4	1	4	3	3	6	3	6	3	4	6	2	3	1	1	3	1	1	1	1	1	1	1	1	1	1	1	1	1	1	1	1	6	7	6	7	7
265	1	20	1	166	55	4	5	4	4	4	4	4	4	4	4	4	4	4	3	3	3	4	3	2	3	1	1	2	2	3	1	3	3	2	2	2	2	2	1	2	2	1	1	2	4	4	6	5	3
266	1	21	1	175	61	2	4	3	3	3	6	1	3	4	4	5	4	4	3	3	5	4	6	1	2	1	2	2	1	1	2	1	1	2	2	1	4	1	1	1	2	2	1	1	7	7	5	6	7
267	1	19	1	160	61	3	4	3	4	4	4	3	4	6	5	3	4	3	3	3	3	4	4	2	1	2	2	2	2	2	2	2	2	2	2	2	2	2	2	2	2	2	2	2	5	5	5	5	5
268	1	20	1	160	55	3	5	4	4	4	4	5	5	4	4	4	5	5	4	4	3	4	5	2	2	1	1	1	1	1	2	3	2	2	2	2	1	2	1	2	1	1	2	1	6	6	6	6	6
269	2	19	1	160	49	2	2	1	6	3	3	4	3	3	3	3	3	3	3	3	3	3	3	2	2	2	2	2	2	2	2	2	2	2	2	2	2	2	2	2	2	2	2	2	3	3	3	3	3
270	2	20	1	166	80	2	3	3	3	3	3	3	3	3	3	3	3	3	3	3	3	3	3	1	2	1	1	1	4	2	1	2	1	2	2	2	2	2	2	2	3	2	2	2	5	5	5	6	5
271	2	19	1	168	46	3	3	3	5	4	5	4	3	5	4	3	3	4	4	4	3	4	4	2	3	2	2	2	3	2	3	3	2	2	2	2	1	2	3	2	2	1	2	2	3	3	2	3	3
272	1	19	1	165	47	3	2	1	3	2	3	3	3	3	3	3	3	3	3	3	3	3	3	2	2	2	2	2	2	2	2	2	2	2	2	2	2	2	2	2	2	2	2	2	4	4	4	4	4
273	1	19	1	172	73	2	2	3	1	1	1	3	1	6	6	1	1	6	5	1	1	1	1	4	3	4	1	2	4	4	4	4	4	3	4	4	4	1	4	4	4	3	1	4	1	4	1	1	1
274	1	18	1	170	109	4	3	5	3	4	3	6	6	2	3	3	4	3	2	6	2	4	3	2	2	3	3	1	2	2	3	4	2	3	4	2	2	1	1	1	2	2	2	3	7	5	6	7	4
275	1	18	1	169	55	3	3	5	4	4	2	4	4	4	3	3	3	3	3	6	1	2	6	2	2	1	1	2	1	1	3	2	1	2	2	2	3	2	1	1	2	1	1	1	7	6	6	6	6
276	1	19	1	162	87	3	4	5	6	4	5	4	1	1	6	6	6	6	1	6	6	6	6	1	2	1	1	1	1	1	1	2	1	1	1	1	1	1	1	1	1	1	1	1	7	7	7	7	7
277	2	19	1	178	29	3	4	4	3	3	3	3	4	4	3	4	4	5	3	6	3	3	4	2	1	1	1	3	1	1	2	2	2	2	1	1	1	1	1	1	1	2	1	1	3	4	3	4	3
278	1	18	1	170	43	3	3	3	6	3	5	6	6	3	6	6	6	4	1	6	4	4	6	1	4	2	2	4	3	1	1	2	1	1	1	1	1	1	1	1	4	1	1	1	4	4	4	4	4
279	1	18	1	180	70	5	4	2	3	4	4	4	5	3	5	5	3	3	6	6	1	3	6	2	1	1	1	1	1	1	1	1	1	1	2	1	1	1	1	1	1	1	1	1	7	7	7	4	4
280	2	22	1	173	39	5	3	1	5	5	4	3	4	5	5	4	3	5	1	6	6	5	6	1	1	1	1	2	1	1	1	1	2	1	1	1	1	1	1	1	1	1	1	1	5	7	6	7	7
281	2	19	1	173	44	3	2	4	6	4	6	6	6	6	6	6	6	6	1	6	6	6	6	1	3	1	1	1	1	1	1	1	1	1	1	1	1	1	1	1	1	1	1	1	7	7	7	7	7
282	1	18	1	166	48	2	4	3	5	6	5	6	4	5	6	3	3	5	2	6	2	3	6	2	1	1	1	2	1	1	1	1	1	3	2	2	1	2	1	1	1	1	1	1	7	6	5	7	7
283	1	20	1	175	84	2	2	2	5	4	2	2	4	3	4	5	3	4	4	5	2	2	5	2	1	2	2	3	1	1	2	1	2	1	2	2	1	1	1	1	1	1	1	1	5	4	5	5	4
284	1	19	1	160	56	3	4	4	4	3	4	4	4	1	3	2	3	3	4	5	3	3	4	2	1	1	1	3	1	1	2	2	2	2	1	2	2	1	2	1	1	1	1	1	4	5	5	4	5
285	1	19	1	160	61	3	3	5	6	5	6	6	1	2	6	5	1	6	6	6	4	4	6	1	1	4	1	1	1	1	1	1	1	1	1	1	3	1	1	1	1	1	1	1	7	7	7	6	6
286	2	20	1	166	65	2	4	3	3	5	5	2	3	3	3	3	4	3	6	2	4	2	3	2	2	3	3	3	2	3	1	1	1	1	1	1	1	1	1	1	1	2	1	1	7	7	7	7	7
287	1	19	1	168	57	3	5	3	2	4	2	3	3	3	3	3	3	3	2	2	2	1	3	2	3	3	3	3	2	2	2	3	3	2	2	2	2	2	2	2	2	2	3	2	2	2	2	2	2
288	1	19	1	165	88	3	3	3	1	3	3	5	2	2	3	6	2	4	2	3	3	3	5	2	2	1	1	1	1	1	2	2	3	2	1	2	1	1	3	4	1	1	1	4	3	6	5	7	7
289	1	19	1	172	60	4	4	3	4	4	5	5	4	4	5	5	4	4	3	4	3	5	5	2	1	1	1	1	2	1	3	2	1	1	1	1	1	1	1	1	1	1	2	1	5	5	5	4	4
290	1	21	1	170	55	1	4	3	2	2	2	2	2	2	2	2	2	2	6	2	2	2	6	3	3	1	2	3	2	2	4	1	2	3	3	1	1	2	1	2	1	2	1	1	3	3	4	3	4
291	2	20	1	178	56	3	4	1	4	5	5	5	5	3	5	3	3	5	5	6	6	4	6	2	2	2	2	1	1	1	2	2	1	2	2	1	1	1	1	1	1	1	1	1	4	5	4	4	4
292	2	19	1	169	60	3	3	4	6	4	5	3	6	1	5	6	5	6	2	5	5	5	6	1	1	1	1	1	1	1	1	1	1	1	1	1	2	1	1	1	1	1	1	1	7	7	7	7	7
293	2	20	1	162	65	1	2	2	6	4	5	4	4	4	4	4	4	4	4	4	4	4	4	1	2	2	2	1	1	1	2	2	1	1	2	1	1	1	1	1	1	1	1	1	6	6	6	6	6
294	1	19	1	178	52	4	4	3	2	4	3	1	5	2	4	4	5	4	5	4	4	5	4	2	2	2	3	2	2	2	3	2	2	2	2	2	2	2	2	2	2	2	2	2	6	6	6	6	6
295	2	19	1	170	89	3	4	3	5	6	6	6	5	4	4	3	5	5	3	6	5	4	6	3	1	1	1	1	2	1	2	2	1	2	2	1	2	1	1	1	2	1	1	1	5	4	4	4	6
296	1	17	1	169	60	3	4	3	5	4	6	6	2	1	2	2	2	2	5	6	2	5	6	4	3	1	2	1	1	1	3	3	2	2	4	2	4	1	2	1	4	2	2	1	7	5	5	5	5
297	1	18	1	168	50	3	5	3	4	3	4	5	3	2	3	5	4	4	2	4	1	4	5	3	2	1	1	1	1	1	3	1	2	2	1	2	3	1	1	2	2	2	1	2	6	6	3	4	5
298	1	20	1	165	105	2	4	2	6	4	3	5	4	1	4	6	3	5	5	5	1	3	6	2	2	2	2	2	2	1	4	3	2	3	2	2	2	2	1	2	1	1	2	1	5	6	5	6	6
299	1	21	1	172	62	3	5	4	5	6	5	6	6	5	6	6	6	6	3	6	5	6	6	1	1	1	1	1	1	1	1	1	1	1	1	1	1	1	1	1	1	1	1	1	7	7	7	6	7
300	1	20	1	170	64	4	5	3	3	3	3	3	3	3	3	3	3	3	3	3	3	3	3	3	3	3	3	3	3	3	3	3	3	3	3	3	3	3	3	3	3	3	3	3	4	4	4	4	4
301	2	19	1	169	55	3	4	2	4	5	4	4	3	5	3	4	3	4	3	3	4	3	4	2	2	1	2	1	1	1	3	3	1	1	1	1	1	1	1	1	1	2	1	1	6	6	6	6	6
302	1	20	1	167	51	4	4	4	3	4	4	4	4	2	4	4	4	4	4	4	3	3	4	2	2	2	2	2	2	2	2	2	2	2	2	2	2	2	2	2	2	2	2	1	4	4	4	4	4
303	2	18	1	162	47	3	3	4	5	4	5	5	4	4	4	3	3	5	4	6	5	5	5	1	2	1	1	1	1	1	1	2	1	1	1	1	1	1	1	1	1	1	1	1	7	7	7	7	7
304	1	19	1	178	35	3	3	4	3	3	5	3	2	1	4	3	3	5	3	6	2	3	3	1	1	1	1	3	2	1	1	2	1	2	1	1	1	1	1	1	1	1	1	1	6	6	6	5	6
305	1	19	1	170	55	4	5	4	5	5	5	4	5	2	6	4	5	5	3	6	3	4	5	1	1	1	1	1	1	1	2	1	1	1	1	1	3	1	1	1	1	1	1	1	5	5	5	4	6
306	1	19	1	169	60	1	1	3	6	4	5	5	3	5	5	5	3	5	2	6	1	5	6	3	4	2	1	3	1	1	3	2	1	1	2	1	2	1	1	1	2	1	1	1	7	7	7	6	7
307	1	20	1	180	120	4	4	5	5	5	5	5	6	5	6	6	5	6	2	6	2	4	6	1	2	1	1	3	2	1	2	3	1	1	1	1	2	1	1	1	1	1	1	1	5	5	5	5	5
308	2	19	1	173	145	4	5	4	3	6	3	6	6	6	6	6	6	6	6	6	6	6	6	4	2	2	2	1	1	1	1	2	2	2	2	2	2	2	2	2	2	2	2	2	4	6	6	6	6
309	1	19	1	166	60	3	4	4	5	5	5	6	4	5	5	5	5	5	3	6	5	5	5	1	1	1	1	1	1	1	1	1	1	1	1	1	1	1	1	1	1	1	1	1	2	2	2	2	2
310	1	20	1	175	55	1	3	3	5	4	5	2	1	4	4	3	2	3	3	5	2	4	6	2	2	1	1	2	2	1	2	3	2	2	2	2	2	1	2	2	2	2	1	2	5	5	5	5	5
311	2	19	1	160	110	1	2	2	2	4	4	6	5	2	6	6	5	6	5	5	4	2	3	4	4	4	4	2	3	2	3	2	2	2	4	4	3	3	3	2	2	2	2	4	2	1	2	2	7
312	2	20	1	160	103	1	3	5	5	3	5	5	5	3	3	3	3	3	3	6	1	4	6	1	1	1	1	2	1	1	2	2	2	2	1	1	1	1	1	1	1	1	1	1	7	7	7	7	7
313	2	20	1	165	45	1	4	2	3	2	2	2	2	2	2	2	2	3	3	3	3	3	4	2	2	2	2	2	2	2	2	2	2	2	2	2	2	2	2	2	2	2	2	2	3	3	3	3	3
314	1	19	1	166	48	3	4	5	4	5	5	6	6	5	5	5	4	5	4	5	3	4	5	2	2	1	1	2	2	1	2	3	1	2	2	1	1	1	1	1	2	1	2	1	6	6	7	6	6
315	2	20	1	168	100	2	3	4	4	2	2	3	3	1	3	3	2	3	3	3	2	1	3	2	4	2	3	3	2	2	3	3	4	2	4	3	3	2	2	3	2	3	2	2	4	4	5	5	4
316	1	20	1	165	75	3	4	3	4	5	5	4	3	3	5	3	4	5	4	6	4	5	6	2	2	1	1	2	1	1	1	2	1	1	2	2	1	1	1	1	2	1	1	1	6	6	5	4	6
317	1	20	1	172	55	3	4	4	5	5	4	5	5	4	5	5	5	5	5	5	5	5	5	2	2	2	1	3	2	1	2	2	2	2	2	2	2	2	2	1	1	1	1	1	7	6	7	7	7
318	2	20	1	170	48	3	4	3	3	4	3	6	2	5	3	3	2	3	3	6	3	3	5	2	3	3	3	3	2	3	3	3	2	2	2	2	3	2	2	2	2	3	2	2	4	3	5	6	7
319	1	20	1	169	49	3	3	3	6	6	6	6	6	6	6	6	6	6	6	6	6	6	6	1	1	1	1	1	1	1	1	1	1	1	1	1	1	1	1	1	1	1	1	1	2	2	2	2	2
320	1	40	3	162	60	1	2	1	3	4	3	3	3	3	3	4	3	4	3	3	4	4	5	1	2	2	3	2	3	3	2	3	3	1	3	3	2	1	2	2	2	2	2	1	7	7	7	7	7
321	1	20	1	178	55	2	2	4	4	4	4	4	4	4	4	4	4	4	4	4	4	4	4	2	2	2	2	2	2	2	2	2	2	2	2	2	2	2	2	2	2	2	2	2	6	6	6	6	6
322	2	20	1	170	57	2	4	2	5	3	3	4	4	1	4	4	4	4	4	4	1	3	4	2	1	1	2	2	3	2	2	4	2	2	1	3	1	2	1	4	2	2	1	2	3	4	4	3	4
323	2	20	1	169	60	3	3	3	3	3	3	3	3	3	3	3	3	3	3	3	3	3	3	2	2	2	2	2	2	2	2	2	2	2	2	2	2	2	2	2	2	2	2	2	4	4	4	4	4
324	2	22	1	171	32	4	3	2	3	3	3	2	4	2	2	4	3	3	3	3	3	2	3	1	1	1	2	2	1	1	2	2	2	2	2	2	2	2	2	2	2	2	1	2	7	7	7	7	7
325	1	20	1	180	58	2	5	4	4	4	4	4	4	4	4	4	4	4	4	4	4	4	4	2	2	2	2	2	2	2	2	2	2	2	2	2	2	2	2	2	2	2	2	2	7	7	7	7	7
326	1	20	1	173	105	4	3	1	2	3	2	2	2	2	2	2	3	3	3	3	3	3	5	2	3	3	2	2	2	2	2	2	2	2	2	2	2	2	2	2	2	2	2	2	7	7	7	6	6
327	1	20	1	166	46	3	3	4	3	5	5	6	5	5	4	4	5	4	5	5	4	4	5	2	3	3	2	2	2	2	3	2	4	2	2	1	1	1	1	1	1	1	1	1	5	5	5	5	6
328	1	20	1	175	54	2	4	4	4	6	5	5	5	5	5	4	5	5	5	5	5	5	4	2	2	2	2	2	2	2	2	2	1	2	2	1	2	1	1	1	2	1	1	1	7	7	7	7	7
329	1	20	1	160	78	2	4	2	5	6	6	6	6	6	6	6	6	6	6	6	6	6	6	2	1	1	1	1	1	1	1	1	1	1	1	1	1	1	1	1	1	1	1	1	7	7	7	7	7
330	1	19	1	160	110	3	4	3	5	6	6	5	2	4	5	5	4	3	3	5	5	5	5	2	2	1	1	1	2	1	2	3	2	1	1	1	1	1	1	1	1	1	1	1	5	5	4	5	5
331	2	21	1	166	69	1	5	4	6	3	2	4	3	2	4	4	4	6	5	4	5	6	5	1	2	3	4	4	2	4	3	3	1	1	2	1	1	1	1	2	2	1	1	1	1	1	1	7	5
332	2	20	1	168	72	1	3	4	5	4	4	5	3	3	3	3	4	4	4	5	3	4	6	2	1	1	1	2	2	1	1	4	2	2	2	1	2	2	2	2	2	1	2	2	4	4	4	5	4
333	2	20	1	165	50	4	5	2	4	4	3	6	6	5	5	5	5	5	3	5	5	4	5	2	2	1	2	1	1	1	2	2	1	1	1	2	2	1	1	1	1	2	1	1	7	7	7	6	6
334	1	20	1	172	52	3	3	4	4	4	4	5	2	1	5	4	3	5	3	5	3	4	5	1	1	1	1	1	1	1	2	2	2	1	1	1	2	1	1	2	1	1	1	1	5	5	5	5	5
335	2	19	1	183	64	3	4	1	4	4	4	4	4	3	4	4	4	4	3	4	4	4	3	1	1	1	1	1	1	1	1	1	1	1	1	1	1	1	1	1	1	1	1	1	6	5	5	5	4
336	2	19	1	175	80	4	5	4	6	4	5	5	5	2	5	5	4	6	6	4	4	5	5	2	1	1	2	1	1	2	1	2	1	1	2	1	2	1	1	2	2	2	2	2	7	7	7	6	6
337	2	19	1	170	70	3	4	4	6	6	6	4	2	4	4	4	4	4	4	5	4	5	5	1	1	1	1	1	1	1	1	2	1	1	1	1	1	1	1	1	1	1	1	1	5	5	5	5	6
338	2	20	1	169	44	1	1	1	5	3	3	3	2	3	3	2	2	3	2	3	2	3	3	2	2	1	2	3	1	1	3	3	2	2	2	2	3	1	2	2	3	2	1	2	4	3	4	2	5
339	1	21	1	162	60	2	4	5	4	5	5	5	5	1	5	5	4	5	2	6	3	5	6	1	2	1	1	3	2	1	3	2	2	2	2	1	2	1	1	1	1	2	1	1	6	6	6	6	6
340	1	20	1	178	58	2	2	3	2	2	3	5	5	2	3	3	4	5	3	5	1	3	2	2	2	1	1	3	1	1	2	2	1	2	2	2	2	1	1	1	2	1	2	1	6	7	7	7	7
341	2	20	1	170	46	2	3	3	6	6	6	6	6	6	6	6	6	6	1	6	1	6	6	2	1	4	1	1	2	1	4	3	1	2	1	1	4	1	1	1	1	1	1	1	7	7	7	7	7
342	2	22	1	169	48	1	4	4	5	3	3	5	4	4	3	4	4	3	4	5	3	3	5	1	1	1	2	2	2	2	2	3	2	2	1	2	2	1	1	2	2	2	2	1	6	5	6	6	6
343	2	19	1	180	51	1	3	3	5	4	5	2	4	5	4	5	3	4	4	6	3	4	5	2	1	1	1	1	1	1	1	2	2	2	2	1	2	1	1	2	1	1	1	2	5	5	5	4	4
344	1	18	1	173	60	3	3	4	6	4	4	4	4	4	4	4	4	4	4	4	1	4	4	2	2	2	2	2	2	2	2	2	2	2	2	2	2	2	2	2	2	2	2	2	7	7	7	7	7
345	2	20	1	166	42	5	4	4	1	2	2	4	3	2	3	3	4	4	2	5	2	2	3	2	2	1	1	2	2	1	3	4	2	2	2	2	2	2	1	1	3	2	1	1	6	5	5	5	5
346	1	19	1	175	61	1	4	4	6	6	6	5	6	6	6	4	1	6	1	6	6	6	6	1	1	4	1	1	1	1	1	1	1	1	1	1	1	1	1	1	1	1	1	1	7	7	7	7	7
347	2	20	1	180	27	3	4	1	4	4	6	3	3	5	3	5	5	3	3	6	3	3	6	2	1	2	1	2	2	2	2	3	2	2	2	2	2	2	2	1	2	2	2	2	7	7	4	4	4
348	1	20	1	160	50	4	5	2	5	4	3	3	3	2	3	5	2	3	2	5	1	2	6	1	2	1	1	3	1	1	3	3	4	3	1	3	2	4	3	1	1	1	1	2	7	5	7	7	7
349	2	20	1	160	104	2	3	3	4	3	4	3	3	4	4	3	3	3	3	3	3	3	4	2	3	1	1	1	1	1	2	2	2	1	2	1	3	1	2	1	3	2	1	1	5	4	4	4	6
350	1	21	1	166	58	3	3	3	2	3	3	1	1	2	3	3	1	1	1	3	2	1	2	1	1	1	3	2	2	3	3	2	2	3	2	3	3	2	2	2	1	3	3	3	7	7	7	7	3
351	2	19	1	168	60	1	2	4	3	3	2	5	5	3	5	5	4	5	6	6	3	2	5	1	2	1	2	2	2	1	2	1	1	1	1	1	2	1	1	1	1	1	1	1	7	6	6	6	6
352	1	21	1	165	48	4	5	4	1	6	5	5	5	6	6	4	4	3	4	4	5	3	4	4	2	1	1	3	3	3	1	1	1	2	2	2	2	3	1	2	1	1	1	1	7	7	7	7	7
353	1	20	1	172	54	3	3	3	3	3	3	3	3	4	3	4	3	3	4	3	4	4	3	2	2	2	2	2	2	2	2	2	2	2	2	2	2	2	2	2	2	2	2	2	6	6	6	6	6
354	1	20	1	170	45	4	5	3	3	4	4	4	4	4	4	4	4	4	4	4	4	4	4	2	2	2	2	2	2	2	2	2	2	2	2	2	2	2	2	2	2	2	2	2	6	6	6	6	6
355	1	21	1	169	84	2	5	3	5	4	4	6	4	3	5	6	4	6	5	6	4	5	6	1	1	1	1	1	1	1	1	2	1	1	1	1	2	1	1	1	1	1	1	1	6	7	7	6	7
356	2	20	1	162	40	3	3	4	3	3	3	1	4	3	4	4	3	3	1	6	2	3	4	3	2	2	2	2	1	1	2	4	2	2	2	2	2	1	2	2	2	1	1	2	4	4	3	3	3
357	1	20	1	178	120	3	3	4	5	3	3	6	5	3	3	4	4	4	2	5	2	2	4	2	1	1	1	1	1	2	2	3	2	2	1	1	1	1	1	1	1	2	1	1	7	7	7	7	6
358	2	19	1	171	60	2	2	2	3	5	5	5	4	3	4	3	4	4	5	4	4	4	5	1	1	1	1	1	1	1	1	1	1	1	1	1	1	1	1	1	1	1	1	1	6	6	6	6	6
359	1	19	1	170	51	4	5	3	6	3	4	4	2	1	4	2	4	2	6	6	2	3	5	2	3	1	1	1	2	1	2	2	1	2	2	1	4	1	1	1	1	1	1	1	6	6	6	5	7
360	2	19	1	169	86	3	4	2	6	6	6	6	3	3	6	6	3	6	2	6	6	3	6	1	1	1	1	1	1	1	1	1	1	1	1	1	1	1	1	1	1	1	1	1	7	7	7	7	7
361	1	19	1	180	120	4	4	4	6	2	4	3	1	1	4	3	1	4	1	4	2	3	6	2	4	1	1	2	1	1	3	3	2	2	2	2	3	1	1	1	3	1	1	1	5	4	6	5	7
362	1	19	1	173	38	4	5	4	2	4	4	1	3	4	5	5	3	4	2	4	1	3	6	3	2	2	2	4	2	2	2	3	4	3	3	3	4	2	1	2	1	1	2	3	2	4	2	2	5
363	1	29	2	166	49	1	4	3	6	4	3	6	2	1	4	6	6	6	4	6	4	1	6	1	2	1	1	1	1	1	1	2	1	1	1	1	1	1	1	1	1	2	1	1	7	7	7	7	7
364	2	25	2	175	47	2	2	1	4	4	3	3	5	4	4	5	3	5	3	5	2	3	5	2	2	1	1	1	1	1	2	3	1	2	2	2	2	1	1	1	1	1	1	1	4	6	5	5	4
365	2	25	2	160	30	3	5	3	3	4	4	5	5	6	5	4	4	4	5	6	3	5	4	1	2	1	1	2	2	1	2	1	1	1	1	1	1	1	1	1	2	1	1	1	7	7	6	7	7
366	2	27	2	160	40	3	5	4	4	5	6	5	5	4	4	5	5	6	6	6	6	4	4	2	1	1	1	1	1	1	1	2	2	2	1	2	2	2	2	2	1	1	1	2	5	5	5	5	5
367	1	30	2	166	55	3	4	4	4	4	5	3	4	5	3	3	2	4	2	5	4	4	4	2	1	2	1	1	1	1	1	2	1	1	2	1	1	1	1	1	1	1	1	1	6	5	5	4	6
368	2	30	2	168	40	3	3	2	6	5	5	6	4	3	5	4	4	4	6	6	1	4	4	2	2	1	1	1	1	1	2	2	2	2	2	3	2	3	2	1	2	1	2	1	7	7	7	7	7
369	2	20	1	165	45	2	4	1	3	4	3	5	5	4	4	3	4	5	3	5	3	4	3	2	3	2	2	3	3	3	4	3	3	3	2	3	3	3	3	2	3	2	2	3	5	4	5	5	4
370	1	27	3	165	35	4	4	4	4	4	4	4	3	3	4	5	3	5	4	5	3	3	5	2	2	1	1	1	1	1	1	2	1	1	1	1	1	1	1	1	1	1	1	1	6	6	6	6	6
371	1	18	1	172	60	3	3	3	4	2	2	5	3	4	1	1	1	1	4	4	1	1	4	3	3	1	1	2	1	1	2	4	3	2	2	2	2	1	1	2	1	1	1	1	5	4	4	6	3
372	1	19	1	170	49	3	3	4	3	3	3	4	3	3	3	3	3	3	3	6	2	2	4	3	3	3	3	3	3	3	3	3	3	3	3	3	3	3	3	3	3	3	3	3	3	3	3	3	3
373	1	26	2	169	47	3	5	3	5	4	4	5	5	4	5	4	4	5	4	5	4	4	3	3	1	3	2	2	1	1	2	2	1	1	1	1	1	1	1	1	1	2	1	1	5	6	5	6	6
374	1	28	2	162	35	5	5	4	5	5	4	3	3	1	5	4	4	5	4	6	4	4	5	2	2	2	1	3	1	1	2	3	2	1	2	2	3	2	3	2	1	1	1	1	4	5	4	5	6
375	2	18	1	178	55	1	1	1	3	3	3	4	3	3	3	3	2	3	4	4	3	3	4	2	2	2	2	2	2	2	2	3	2	2	2	2	2	2	2	2	2	2	2	2	4	4	4	4	4
376	1	22	1	170	40	1	1	1	6	5	6	6	6	6	4	6	1	5	4	6	1	5	5	1	2	1	1	3	1	2	2	4	4	3	1	1	4	1	4	4	1	1	1	4	6	3	6	3	3
377	1	18	1	180	48	5	3	3	4	3	3	5	6	5	6	6	4	6	4	6	6	3	4	1	1	1	1	1	1	1	2	2	1	1	1	1	1	1	1	1	2	1	1	1	7	7	7	7	7
378	1	18	1	173	49	3	4	4	4	5	2	2	3	5	4	2	3	4	3	5	2	2	3	2	2	1	1	2	1	1	2	4	2	2	2	1	3	2	4	2	2	1	1	2	4	3	2	4	2
379	1	19	1	166	44	2	4	4	5	2	4	4	5	1	5	1	1	5	6	5	1	5	5	1	1	1	1	1	1	1	1	4	2	2	1	2	4	2	2	3	2	1	2	1	5	3	6	4	6
380	2	19	1	160	49	2	1	1	6	3	5	4	6	1	1	4	4	4	5	5	4	3	6	1	1	1	1	1	1	1	1	1	1	1	1	1	1	1	1	1	1	1	1	1	7	7	7	7	7
381	1	20	1	175	65	4	5	4	4	4	4	4	3	5	5	5	4	5	3	5	2	3	5	3	3	3	1	2	1	2	3	3	2	3	3	2	2	1	2	3	3	2	1	3	5	2	5	2	5
382	2	20	1	155	62	1	4	2	6	1	6	6	6	1	1	1	1	1	1	1	1	3	6	2	1	1	1	1	2	1	4	4	4	4	4	2	4	4	4	4	4	4	4	2	2	2	7	7	7
383	1	18	1	160	52	3	4	5	4	1	2	6	1	1	6	6	6	6	6	5	2	2	6	1	1	1	1	1	1	1	1	2	1	1	1	1	3	1	1	1	1	1	1	1	5	5	5	5	5
384	2	18	1	166	49	4	5	3	4	1	4	4	2	6	4	4	3	4	1	6	1	3	5	1	1	1	1	1	1	2	1	4	2	2	1	1	4	1	1	1	2	2	2	3	7	7	7	7	7
385	1	18	1	168	70	1	4	3	4	3	3	5	3	4	3	4	3	4	4	4	4	4	4	2	3	1	1	2	1	2	2	3	2	2	2	2	2	2	2	1	1	1	1	1	5	5	5	5	5
386	2	19	1	165	57	2	4	3	3	4	4	4	3	1	4	5	3	4	5	6	3	4	6	1	2	1	1	2	1	1	2	2	1	1	1	1	1	1	1	1	1	1	1	1	7	6	6	3	6
387	2	18	1	172	58	1	3	2	3	4	4	4	4	4	4	4	4	4	3	4	4	4	4	2	2	2	2	2	2	2	2	1	1	1	1	1	1	1	1	1	1	3	2	2	4	4	4	4	4
388	2	19	1	170	70	3	3	4	4	3	3	6	4	3	5	3	1	6	4	5	1	3	6	1	3	1	1	1	2	1	3	4	2	2	2	2	2	2	2	2	2	1	1	1	7	7	7	7	7
389	1	20	1	169	52	4	4	2	5	4	6	3	3	4	4	2	3	5	4	6	3	4	4	1	3	3	1	2	2	1	1	3	1	1	1	2	1	1	1	2	2	1	2	1	6	5	6	6	5
390	1	19	1	162	53	3	3	5	6	6	6	3	6	3	2	2	1	3	1	4	3	5	4	1	1	1	1	2	1	2	2	2	1	1	1	1	1	1	2	2	1	1	1	1	7	7	7	7	7
391	2	19	1	162	42	3	2	2	3	3	4	4	3	3	3	3	3	3	3	3	3	3	3	2	2	2	2	2	2	4	2	3	2	2	2	2	2	2	2	2	2	2	2	2	3	3	4	4	4
392	1	19	1	178	51	3	3	3	5	4	3	5	4	1	3	2	4	4	5	5	2	4	4	2	2	1	1	2	1	1	2	3	2	1	1	2	2	1	1	1	2	1	1	1	6	5	5	5	4
393	1	19	1	170	59	4	5	4	6	5	5	6	6	3	6	6	6	6	6	6	6	6	6	1	1	1	1	1	1	1	1	1	1	1	1	1	1	1	1	1	1	1	1	1	7	7	7	7	7
394	1	19	1	169	38	1	3	3	2	3	3	2	5	3	4	2	3	3	4	4	3	5	2	3	3	2	2	3	2	3	2	1	2	3	3	2	2	2	2	2	2	3	3	2	2	2	3	2	2
395	2	21	1	168	55	1	4	3	6	3	3	6	6	3	4	3	4	5	6	6	3	4	1	1	3	2	2	2	2	1	2	2	2	2	2	2	2	1	2	1	2	1	2	2	7	7	7	7	7
396	1	22	1	165	64	3	4	4	6	3	5	6	1	3	3	3	4	4	1	6	2	2	6	2	4	1	1	4	1	1	4	4	4	1	2	3	1	1	1	1	1	1	1	1	4	4	4	4	4
397	2	19	1	172	127	3	3	1	1	4	2	3	3	2	4	2	3	3	3	5	3	3	4	2	2	3	2	2	2	2	2	2	2	2	2	2	2	2	2	2	2	2	2	2	4	4	4	4	4
398	1	21	1	170	90	1	2	2	1	1	2	1	2	4	1	4	3	5	3	3	5	3	4	3	2	3	3	3	3	1	4	1	3	2	2	2	3	3	3	2	3	3	3	2	4	4	3	5	3
399	1	20	1	169	46	1	4	4	2	4	1	2	2	5	3	2	4	2	2	4	3	3	5	3	2	2	3	2	2	1	3	4	2	3	1	2	4	2	3	4	3	3	2	2	3	3	4	4	5
400	1	20	1	162	57	2	2	3	4	4	4	5	4	5	4	5	5	4	4	4	4	4	5	2	3	4	4	4	3	3	3	3	4	3	3	3	3	3	3	3	3	3	2	3	3	3	4	3	5
401	2	16	3	178	49	5	1	1	1	3	4	3	3	4	4	3	2	2	3	1	3	4	6	2	2	2	2	2	3	2	3	2	3	3	3	3	3	2	2	2	2	2	2	2	1	1	1	1	1
402	2	21	1	156	44	3	4	1	3	4	4	6	6	1	4	6	3	6	3	6	1	4	6	4	4	1	1	1	2	2	2	4	2	2	2	1	4	1	2	2	3	2	2	1	4	7	4	3	6
403	2	20	1	170	61	3	4	4	6	3	4	4	4	4	4	4	4	4	4	4	4	4	4	1	2	1	1	1	1	1	1	1	1	1	1	1	1	1	1	1	1	1	1	1	6	6	6	6	6
404	1	21	1	169	97	2	2	3	3	3	3	4	2	1	1	1	1	1	3	5	3	3	3	2	2	2	2	2	2	2	2	2	2	2	2	2	2	2	2	2	2	2	2	2	5	5	5	5	5
405	1	19	1	180	58	3	3	3	5	3	4	3	4	1	5	6	6	6	2	4	1	3	1	2	2	1	1	1	1	1	2	3	2	2	1	2	1	1	3	1	1	1	2	2	2	2	2	2	2
406	1	21	1	173	57	4	5	5	6	3	2	6	3	1	5	5	5	5	6	6	3	2	6	2	3	1	1	1	2	2	1	3	1	2	3	1	1	1	1	1	2	2	1	1	5	5	5	5	6
407	2	20	1	166	55	3	3	4	5	3	4	3	3	4	4	4	4	4	3	4	3	4	3	2	2	2	1	2	2	1	2	1	2	1	2	2	2	1	2	1	1	1	2	2	3	3	4	2	3
408	1	20	1	175	67	1	1	2	4	3	2	2	2	3	3	2	4	1	1	4	5	4	2	2	3	2	3	3	3	3	2	2	2	3	3	1	2	2	2	2	1	2	3	4	1	2	3	3	3
409	1	21	1	155	48	2	4	4	4	3	3	3	3	3	3	3	3	3	3	3	3	3	3	2	2	2	2	2	2	2	2	2	2	2	2	2	2	2	2	2	2	2	2	2	6	6	5	6	6
410	2	18	1	160	58	2	4	5	3	5	4	4	5	1	4	6	4	5	5	3	2	3	6	2	4	1	2	2	2	1	3	4	3	4	2	1	4	4	2	1	1	1	1	1	5	6	4	5	6
411	2	19	1	166	31	3	3	5	2	5	3	4	1	3	1	2	4	2	3	6	1	2	3	4	3	2	1	2	1	2	3	2	4	2	3	3	4	2	2	3	3	1	2	3	2	3	3	5	4
412	1	19	1	168	40	3	4	4	4	4	3	4	4	4	4	4	4	4	4	4	4	4	4	2	2	2	2	4	2	2	2	4	4	3	2	2	3	2	2	2	2	2	2	2	5	4	5	4	5
413	2	20	1	190	52	4	3	3	3	5	5	5	4	3	3	3	3	4	4	3	4	4	4	2	2	2	2	3	3	2	2	3	3	3	3	3	3	3	3	3	3	3	2	2	4	4	4	4	4
414	1	20	1	165	60	3	5	3	4	1	4	6	1	1	3	3	5	3	4	3	4	4	2	2	3	2	3	3	2	2	3	3	2	3	3	4	1	1	2	2	2	2	2	2	4	4	5	3	5
415	1	20	1	172	33	3	4	4	6	6	6	6	5	3	5	5	5	5	5	5	3	6	6	2	2	1	1	1	1	1	2	1	1	1	1	2	2	1	1	1	1	1	1	1	7	7	7	7	7
416	1	21	1	170	33	1	1	3	6	6	6	6	1	1	6	6	1	6	1	6	1	6	6	2	2	2	4	1	4	1	3	1	1	1	2	1	4	1	1	1	1	3	1	1	7	7	7	1	7
417	1	20	1	169	51	3	3	3	3	3	3	3	3	3	4	3	3	3	3	3	4	4	4	2	2	2	2	2	2	2	2	2	2	2	2	2	2	2	2	2	2	2	2	2	4	4	4	4	4
418	1	20	1	162	54	1	1	1	1	1	4	3	2	4	4	2	3	4	3	4	3	3	3	2	2	2	2	3	2	3	2	1	2	1	1	1	1	1	1	1	1	1	1	1	3	3	4	4	4
419	1	20	1	178	60	3	3	5	4	4	4	3	4	4	3	3	3	3	3	3	3	3	3	2	2	2	2	2	2	2	2	2	2	2	2	2	2	2	2	2	2	2	2	2	4	4	4	4	4
420	1	20	1	170	46	4	5	3	6	3	3	3	6	4	4	1	1	1	3	6	1	1	1	1	1	1	1	1	2	1	1	1	1	1	1	1	1	1	1	1	1	1	1	1	3	3	3	3	3
421	1	21	1	169	36	3	5	3	6	5	5	5	5	6	6	5	6	6	6	6	6	5	6	1	1	1	1	1	1	1	1	1	1	1	1	1	1	1	1	1	1	1	1	1	7	7	7	7	7
422	1	40	3	180	47	3	3	4	6	6	6	6	6	6	6	6	6	6	6	6	6	6	6	1	1	1	1	1	1	1	1	1	1	1	1	1	1	1	1	1	1	1	1	1	4	4	4	4	4
423	2	37	3	173	49	5	5	5	6	6	6	6	6	6	6	6	6	6	6	6	6	6	6	4	4	4	4	4	4	4	4	4	4	4	4	4	4	4	4	4	4	4	4	4	7	7	7	6	7
424	2	20	1	160	46	3	4	2	3	4	4	3	4	4	5	3	3	5	3	6	2	3	5	2	1	3	2	2	1	3	3	4	2	2	2	3	4	2	2	3	2	1	2	2	6	4	4	5	7
425	1	20	1	166	39	1	3	3	3	3	3	4	3	4	4	4	3	4	4	4	4	3	4	1	2	2	2	2	2	2	2	2	2	2	2	2	2	2	2	2	2	2	2	2	6	6	6	6	6
426	1	20	1	175	56	3	4	3	4	4	4	5	4	4	4	4	4	4	3	4	3	4	5	2	2	2	2	2	2	2	2	2	2	2	2	2	2	2	2	2	2	2	2	2	5	5	5	5	5
427	1	21	1	160	51	1	2	1	3	2	1	1	1	1	2	2	5	3	1	1	1	4	2	1	2	3	3	4	4	4	3	3	3	4	4	4	4	4	4	1	4	2	4	4	5	5	5	5	6
428	1	20	1	160	45	3	4	5	4	5	5	3	2	4	4	5	4	2	2	5	1	3	3	2	2	2	1	3	2	1	2	2	2	2	1	2	2	1	2	2	2	2	2	2	4	4	4	4	4
429	2	20	1	166	32	4	3	3	2	4	4	3	3	3	4	3	4	4	4	4	4	4	4	2	2	2	2	2	2	2	2	2	2	2	2	2	2	2	2	2	2	2	2	2	7	7	7	7	7
430	1	19	1	168	80	1	1	3	5	3	4	2	1	3	5	3	4	5	1	6	5	5	6	4	2	3	2	1	1	2	1	4	4	3	1	1	2	2	1	4	1	1	2	4	3	4	3	4	5
431	2	20	1	165	27	1	2	3	3	3	3	3	3	3	4	3	3	3	3	4	3	3	4	2	1	1	2	1	1	1	2	2	1	2	2	1	4	1	1	1	1	1	1	1	6	6	6	6	6
432	1	20	1	172	60	1	2	2	5	5	3	4	6	4	4	6	3	5	4	6	4	4	5	2	2	1	1	2	1	1	2	2	1	1	2	2	1	1	1	1	2	2	1	1	7	7	6	6	7
433	2	20	1	170	45	1	2	4	4	3	3	3	4	4	4	4	3	4	3	4	3	3	4	2	2	2	2	2	2	2	2	2	2	2	2	2	2	2	2	2	2	2	2	1	4	5	3	4	5
434	2	19	1	169	49	3	3	5	4	3	2	5	5	5	5	2	2	2	4	5	1	2	6	2	2	2	1	1	1	1	1	3	3	1	1	1	1	1	2	1	2	1	1	1	6	6	6	6	6
435	2	19	1	165	50	4	5	3	5	6	6	6	4	6	6	6	6	6	4	6	6	6	6	1	1	1	1	1	1	1	1	1	1	1	1	1	1	1	1	1	1	1	1	1	7	7	7	7	7
436	2	19	1	162	42	1	3	5	6	5	3	5	1	2	3	4	3	3	5	4	3	3	6	2	2	2	1	3	1	2	2	1	2	2	3	1	4	1	1	1	2	1	1	1	7	6	6	7	7
437	2	19	1	178	44	2	5	3	6	4	3	5	3	4	2	2	2	3	1	6	2	3	6	2	1	1	2	1	1	2	4	3	1	1	2	2	4	2	1	1	3	1	2	1	7	7	7	6	7
438	1	20	1	170	52	1	1	2	5	4	2	2	1	1	1	2	4	4	1	4	6	4	6	1	1	1	1	2	2	2	2	1	2	2	1	2	3	2	2	2	4	3	1	1	3	3	1	1	7
439	2	18	1	169	46	2	3	3	4	3	3	3	2	2	4	3	4	2	4	4	2	2	4	2	1	2	1	3	3	2	4	2	2	2	2	3	2	3	2	3	1	1	1	1	6	6	5	6	6
440	1	20	1	180	50	1	2	3	3	4	4	5	1	5	4	1	5	5	3	6	2	4	6	1	2	1	1	2	2	3	2	4	2	2	1	2	2	2	2	2	2	1	1	1	5	5	5	5	4
441	2	19	1	173	51	3	4	4	6	4	3	5	6	1	4	6	3	4	1	6	1	3	6	1	1	1	1	1	1	1	2	1	1	1	1	1	1	1	1	1	1	1	1	1	7	7	7	7	7
442	1	18	1	166	61	3	4	4	6	4	6	1	3	4	5	3	1	5	3	6	3	5	6	1	2	1	1	1	1	1	1	2	1	1	1	1	2	1	2	1	1	1	1	1	4	4	4	7	7
443	1	18	1	175	55	1	2	2	5	5	5	6	5	6	6	2	3	5	2	6	3	4	4	2	2	1	1	1	1	1	1	2	1	2	1	2	2	1	1	1	1	2	2	1	4	4	4	4	4
444	1	18	1	160	80	2	2	3	6	6	6	4	4	4	4	4	4	4	6	4	4	4	6	1	2	1	1	2	1	1	1	1	1	1	1	1	2	1	1	1	1	1	1	1	6	6	6	5	6
445	2	19	1	160	58	3	3	3	6	6	3	3	4	1	4	2	3	4	3	6	1	2	5	1	2	1	1	2	1	1	1	2	2	2	1	1	2	1	1	2	2	1	1	1	5	5	5	5	5
446	2	20	1	175	55	3	3	1	5	5	4	5	3	5	4	3	4	3	4	4	4	3	4	2	2	2	2	2	2	2	2	2	2	2	2	2	2	2	2	2	2	2	2	2	5	5	5	5	5
447	2	18	1	165	51	3	3	2	5	5	5	4	6	3	6	5	5	5	4	5	5	5	6	2	1	1	1	1	1	1	1	2	1	1	1	1	1	1	1	1	1	1	1	1	6	6	7	7	7
448	1	19	1	166	65	3	5	3	4	5	5	3	1	5	6	4	3	5	5	4	2	4	6	2	4	2	4	2	1	3	2	3	2	1	3	3	4	1	1	1	3	2	1	1	6	7	5	5	5
449	2	21	1	168	41	3	5	2	5	5	4	6	5	5	5	5	5	5	5	5	3	5	1	1	2	1	1	2	1	1	1	2	1	1	1	1	1	1	1	1	1	1	1	1	7	5	5	6	5
450	2	18	1	165	65	2	3	3	4	6	6	4	4	1	4	5	4	5	4	5	2	5	6	3	2	2	2	1	1	4	3	3	1	2	2	3	4	2	1	1	2	2	1	1	5	5	4	3	6
451	1	18	1	172	54	4	4	1	6	5	4	4	4	6	5	3	3	3	3	6	3	3	4	2	2	2	1	2	2	2	2	2	2	2	2	2	2	2	2	2	1	2	1	2	7	7	5	4	7
452	1	19	1	170	46	2	2	1	3	4	3	4	4	1	1	3	4	4	3	3	4	4	3	3	2	3	2	3	2	3	3	4	2	3	2	4	3	3	3	2	2	1	4	2	3	3	4	4	5
453	1	20	1	169	60	1	3	1	4	4	4	4	4	4	4	4	4	5	3	4	4	4	4	1	2	1	1	1	1	1	1	1	2	1	1	1	1	1	1	1	1	1	1	1	7	6	6	6	7
454	2	19	1	162	51	2	3	3	1	1	1	4	3	2	2	3	3	3	4	4	2	4	4	2	3	2	2	2	2	2	2	2	2	2	2	2	2	2	2	3	2	2	2	2	6	4	4	4	4
455	1	19	1	178	51	3	3	5	3	3	4	3	3	3	3	3	5	4	3	4	3	4	3	3	2	3	2	2	3	3	2	3	2	3	2	3	2	3	2	3	2	3	3	3	4	4	4	4	4
456	1	18	1	170	50	2	4	3	3	3	3	3	3	3	3	3	3	3	3	4	4	3	3	2	2	1	2	2	2	2	2	2	2	2	2	2	2	3	2	2	1	1	1	1	7	7	7	7	7
457	2	19	1	169	68	2	2	2	1	4	4	4	2	3	3	3	4	4	4	4	5	3	1	2	2	1	2	2	2	3	3	2	2	3	2	2	2	3	2	1	2	3	3	2	5	4	3	5	5
458	2	19	1	181	61	5	4	3	6	6	6	6	6	4	6	5	6	6	5	6	5	6	6	1	1	1	2	2	1	1	1	2	1	1	1	1	2	1	1	1	1	2	1	1	7	7	7	7	7
459	2	20	1	180	64	2	2	3	4	4	4	4	5	4	3	5	3	3	3	4	3	3	3	2	2	2	2	2	2	2	2	2	2	2	2	2	2	2	2	2	2	2	2	3	4	4	4	4	4
460	1	18	1	173	64	2	5	3	6	6	6	6	6	3	6	6	6	6	6	6	6	6	6	1	1	1	1	1	1	1	1	1	1	1	1	1	1	1	1	1	1	1	1	1	7	7	7	7	7
461	1	19	1	166	64	1	2	2	6	5	4	1	4	1	2	3	3	1	1	5	3	1	4	1	1	1	1	3	1	2	2	1	1	1	1	1	1	1	1	1	1	1	1	1	7	7	7	7	7
462	2	19	1	175	64	1	3	3	5	3	5	4	4	4	4	4	4	5	4	4	4	4	4	2	2	2	2	1	1	1	1	3	1	2	1	1	2	1	1	1	1	1	1	1	1	6	6	6	7
463	2	19	1	160	64	2	5	4	4	4	4	1	3	4	4	3	3	4	4	5	5	4	4	1	2	1	2	1	1	1	2	2	1	2	1	1	1	1	1	1	1	2	1	1	7	7	7	7	7
464	1	19	1	160	64	1	4	4	6	3	3	1	1	1	3	6	3	3	1	6	1	3	6	1	2	1	1	1	1	1	2	2	1	1	1	1	2	1	1	1	1	1	1	1	1	1	1	1	1
465	1	19	1	166	64	3	4	5	5	4	3	4	6	2	5	5	3	5	4	5	2	3	5	3	3	1	1	2	1	1	3	3	1	3	2	1	4	2	1	1	1	1	3	1	7	7	7	5	6
466	2	40	3	168	64	5	1	5	1	3	3	3	3	3	3	3	3	3	3	3	3	3	3	2	2	2	2	2	2	2	2	2	2	2	2	2	2	2	2	2	2	2	2	2	4	4	4	4	4
467	1	18	1	165	64	1	3	3	3	5	4	1	2	2	3	3	5	3	2	3	3	3	2	1	4	3	1	3	1	2	1	2	3	3	3	2	3	3	3	2	3	2	3	2	5	4	5	5	5
468	2	19	1	172	55	3	3	3	4	5	4	5	5	4	4	4	4	4	3	4	3	3	4	2	2	1	1	1	1	1	2	2	1	2	1	1	2	2	1	1	1	1	1	1	6	5	6	6	7
469	2	19	1	175	55	2	3	2	6	5	5	6	5	6	6	5	6	6	6	6	5	5	5	1	2	1	1	1	1	1	1	1	1	1	1	1	1	1	1	1	1	1	1	1	7	7	7	7	7
470	1	19	1	170	64	2	3	5	4	6	4	5	3	5	6	6	3	6	6	6	2	3	5	2	2	2	1	2	2	1	3	3	1	2	2	2	2	1	2	1	1	1	1	1	6	6	5	6	6
471	2	18	1	169	64	1	1	3	6	6	2	4	3	6	4	5	4	6	4	5	3	2	4	3	2	2	1	2	1	1	2	2	2	2	2	1	3	1	1	1	4	2	2	1	5	5	5	5	5
472	2	19	1	162	55	2	3	3	5	6	6	4	6	1	6	5	4	5	3	6	3	5	6	1	2	1	2	1	1	2	2	2	1	2	1	1	3	1	1	1	2	1	1	1	7	7	7	7	6
473	1	19	1	178	55	2	3	4	4	3	3	3	3	3	3	1	3	3	3	3	1	3	3	2	2	2	2	2	1	1	2	3	3	2	2	2	2	1	3	2	3	2	2	2	5	5	5	5	5
474	1	19	1	170	64	1	1	1	5	5	5	5	5	5	5	5	5	5	5	5	5	5	5	1	1	1	1	1	1	1	1	1	1	1	1	1	1	1	1	1	1	1	1	1	7	7	7	7	7
475	1	20	1	180	64	1	3	3	4	4	4	4	3	3	3	3	4	4	4	4	4	4	5	3	3	2	3	2	3	2	2	3	2	2	3	3	2	3	2	2	3	2	3	3	4	5	4	4	4
476	1	19	1	173	55	5	4	2	6	2	3	6	6	6	6	6	1	6	1	6	2	1	3	3	2	1	1	1	1	1	2	1	1	1	1	1	1	1	1	1	1	1	2	1	7	7	7	7	7
477	2	19	1	166	51	4	4	5	4	3	3	3	3	2	3	3	3	3	3	3	3	3	3	2	2	2	2	2	2	2	2	2	2	2	2	2	2	2	2	2	2	2	2	2	4	4	4	4	4
478	1	18	1	175	48	3	3	2	6	6	6	1	6	6	6	6	6	6	6	6	6	6	6	1	3	1	1	1	1	1	1	1	1	1	1	1	1	1	1	1	1	1	1	1	7	7	7	7	7
479	2	18	1	160	81	2	2	2	4	4	4	4	4	4	4	4	4	4	4	4	4	4	4	1	1	1	1	1	1	1	1	1	1	1	1	1	1	1	1	1	1	1	1	1	7	7	7	7	7
480	2	19	1	165	80	3	4	2	1	3	3	1	1	4	3	3	3	4	1	4	3	4	4	2	2	2	2	1	3	2	2	2	2	2	2	2	2	2	1	1	4	3	1	1	7	7	7	7	7
481	1	18	1	160	50	3	3	4	1	3	3	6	6	6	6	6	6	6	4	1	1	1	3	2	1	2	3	4	2	1	4	2	2	2	3	3	4	3	3	3	4	2	4	3	7	5	3	4	5
482	1	19	1	166	43	1	2	5	6	6	3	4	4	2	4	2	2	3	3	3	3	3	3	2	2	2	2	2	2	2	2	4	1	2	2	1	1	1	3	1	2	2	1	1	7	6	6	5	4
483	1	19	1	168	57	2	2	5	5	4	4	3	2	3	3	3	5	5	3	4	3	3	3	2	2	1	1	2	1	1	2	3	1	1	1	1	1	1	1	1	1	1	1	1	4	5	4	5	4
484	2	19	1	165	42	2	3	3	5	4	4	4	4	1	4	5	4	4	4	4	3	4	4	1	1	1	1	1	1	1	1	2	1	1	1	1	2	1	1	1	1	1	1	1	5	5	6	6	6
485	2	18	1	172	61	1	1	1	5	4	3	3	5	4	3	3	3	3	4	4	3	3	4	2	3	1	1	1	1	1	2	3	1	2	2	2	1	1	1	1	1	1	1	1	4	4	4	4	5
486	2	19	1	170	54	2	4	3	5	5	4	6	5	4	6	5	5	5	3	6	5	3	6	2	2	1	1	1	1	2	2	3	2	1	2	2	1	2	1	2	2	1	2	1	6	6	6	6	5
487	1	19	1	169	51	2	3	4	6	4	5	3	6	2	6	6	3	6	2	6	3	5	5	1	3	2	1	1	1	1	3	1	1	1	1	1	4	1	1	1	2	1	1	1	1	1	1	1	1
488	1	19	1	162	49	3	3	4	1	3	1	4	1	1	4	1	1	1	6	6	1	1	1	4	2	1	1	2	1	3	4	4	3	3	3	2	2	3	1	2	1	1	2	1	4	5	3	4	4
489	1	19	1	178	71	3	3	2	6	3	3	1	6	6	6	6	6	6	3	6	3	3	5	2	3	1	3	2	1	1	1	4	1	1	2	1	2	1	1	1	1	1	1	1	5	5	5	5	5
490	2	18	1	170	65	2	2	4	3	3	3	3	3	3	3	3	3	5	5	6	3	3	4	1	2	1	1	2	1	1	2	4	2	2	1	2	2	2	1	2	2	1	1	1	6	6	6	6	6
491	2	20	1	168	58	3	3	1	2	4	3	6	6	4	4	4	4	4	2	4	4	4	4	1	2	1	1	1	1	1	2	2	1	1	1	1	2	1	1	1	2	1	2	1	2	2	2	4	2
492	2	18	1	169	95	1	1	3	2	3	3	3	6	4	4	4	4	4	4	4	3	3	6	1	2	1	1	1	1	1	3	2	2	2	2	1	1	1	1	1	1	1	1	1	6	6	6	7	5
493	1	19	1	168	74	3	5	4	4	3	4	5	2	6	5	2	3	2	2	2	2	4	4	2	2	2	2	2	2	2	2	2	2	2	2	2	2	2	2	2	3	3	2	3	7	7	7	5	7
494	2	19	1	165	55	1	1	2	6	3	6	6	1	1	4	1	1	6	6	6	2	6	6	1	4	1	1	1	1	1	2	4	1	1	1	1	2	1	1	1	1	1	1	1	4	5	5	6	6
495	1	20	1	172	73	2	1	2	4	3	3	4	3	2	3	2	4	3	4	5	5	3	3	1	2	2	1	2	1	1	2	4	2	2	2	1	3	1	3	2	1	1	2	1	3	4	3	6	2
496	1	21	1	170	49	1	3	3	5	3	4	5	6	2	5	4	3	4	3	4	2	2	5	3	4	2	2	2	2	2	2	2	2	2	2	1	3	2	1	1	3	3	1	1	7	7	5	5	7
497	2	19	1	169	58	5	4	3	6	6	6	6	6	5	6	6	4	5	3	6	3	5	3	2	2	1	2	2	1	1	2	3	1	2	1	1	1	1	1	1	1	2	1	1	6	7	6	5	2
498	2	19	1	162	84	2	3	3	3	3	3	3	3	3	4	4	4	4	4	5	3	3	4	2	2	1	1	3	1	1	2	2	4	2	2	3	2	3	3	3	1	1	3	2	4	5	3	7	4
499	2	18	1	178	65	2	5	3	4	3	2	5	3	3	2	3	3	3	5	4	6	3	6	2	2	1	2	2	2	1	2	3	2	2	2	2	3	2	1	1	2	1	2	1	5	6	5	4	4
500	1	20	1	170	53	2	3	5	6	5	3	2	1	1	1	1	1	1	4	4	4	1	2	2	2	2	1	2	1	1	2	4	2	1	1	1	3	1	3	1	1	1	1	1	3	6	2	4	3
501	1	19	1	169	62	4	3	2	3	4	5	4	4	5	5	5	4	5	5	6	3	4	4	3	3	1	2	2	1	1	3	3	1	2	3	1	1	1	1	1	1	3	1	1	5	5	5	4	5
502	1	20	1	179	65	4	4	4	4	3	3	3	3	4	3	3	2	4	4	4	2	4	4	2	3	2	3	3	2	3	3	3	4	3	2	4	3	3	2	1	3	3	2	2	3	3	3	3	3
503	1	19	1	180	60	2	1	2	2	3	1	2	1	6	6	3	3	3	1	1	1	1	3	2	2	1	1	2	1	1	2	2	1	4	1	2	3	2	1	1	2	2	1	1	4	4	4	4	4
504	1	18	1	160	66	2	3	3	6	6	6	6	6	6	6	6	6	6	6	6	6	6	6	1	1	1	1	1	1	1	1	1	1	1	1	1	1	1	1	1	1	1	1	1	7	7	7	7	7
505	2	18	1	166	56	2	3	5	3	3	3	6	5	6	5	5	5	5	3	5	3	3	5	2	2	2	1	2	1	1	3	3	3	3	2	2	1	1	2	2	1	1	1	1	4	4	4	4	4
506	1	21	1	175	100	4	4	4	4	5	4	4	4	4	4	4	4	4	4	4	3	4	5	2	1	2	1	1	2	2	3	2	1	2	2	3	2	2	1	1	2	1	1	2	5	6	4	5	6
507	1	19	1	160	48	1	4	1	5	3	5	4	4	2	4	2	2	4	1	3	1	3	3	2	3	3	3	1	2	2	3	3	3	3	3	3	2	2	2	2	2	3	3	3	4	4	4	4	4
508	1	18	1	160	77	2	4	3	3	1	1	4	3	4	4	4	4	4	3	4	2	2	5	2	3	1	1	1	3	1	4	4	1	3	3	2	3	2	1	1	2	2	2	1	7	6	5	5	5
509	1	20	1	166	55	4	4	3	6	5	5	6	3	4	5	4	4	5	5	5	5	4	6	1	1	1	1	1	1	1	1	2	1	1	1	1	1	1	1	1	1	1	1	1	7	7	7	7	7
510	2	18	1	168	80	3	3	2	5	5	4	6	6	3	4	3	4	5	3	6	4	3	6	1	2	1	1	1	1	1	2	1	1	1	1	2	2	1	1	1	1	1	1	1	7	6	6	7	7
511	2	19	1	165	46	2	3	2	3	4	3	3	3	3	3	3	4	4	4	5	5	5	4	2	2	3	3	3	3	3	2	2	3	3	3	3	3	2	3	3	3	3	3	2	4	4	4	5	2
512	2	20	1	172	47	2	3	3	6	4	4	4	4	4	5	4	4	4	5	5	4	4	6	2	2	1	2	2	1	1	3	2	1	2	1	2	2	1	1	1	2	2	1	1	6	6	6	6	6
513	2	19	1	162	41	1	1	1	2	4	3	1	1	1	1	1	1	2	1	1	2	2	2	1	2	2	2	2	3	2	3	2	2	1	4	3	3	3	3	3	3	3	2	2	3	3	2	2	2
514	1	18	1	170	73	1	1	1	1	2	1	1	2	3	4	2	3	2	1	1	1	2	2	2	2	2	4	2	1	3	1	3	1	1	2	2	2	3	3	3	3	2	2	2	4	5	4	4	5
515	2	18	1	169	109	1	2	3	5	4	3	4	3	3	5	4	5	5	2	5	5	3	3	1	2	1	1	2	2	1	1	3	1	1	1	1	2	1	1	1	1	1	1	1	4	4	4	5	4
516	1	19	1	162	55	1	1	1	1	1	4	3	4	4	4	4	4	2	3	3	2	3	3	2	2	2	3	2	2	3	2	3	2	2	2	2	2	2	2	2	3	2	3	1	4	3	3	3	3
517	2	19	1	178	87	1	2	2	6	4	5	4	6	5	5	6	6	6	6	6	6	6	6	1	1	1	1	1	1	1	1	1	1	1	1	1	1	1	1	1	1	1	1	1	7	7	7	7	7
518	2	31	1	170	29	1	1	3	6	6	6	4	4	3	6	6	6	6	3	6	6	6	6	1	2	1	2	1	1	1	3	1	1	1	1	1	2	1	1	1	1	1	1	1	7	7	7	7	7
519	2	21	1	169	43	2	4	3	4	4	4	5	5	4	4	4	4	4	6	5	3	3	6	4	2	1	1	2	1	1	2	3	1	1	2	1	2	1	1	1	1	1	1	1	7	7	7	7	7
520	2	22	1	180	70	2	3	3	4	4	4	4	4	4	4	4	4	4	4	4	4	4	4	2	2	2	1	2	2	1	2	2	1	1	2	1	2	2	1	1	2	1	1	1	7	7	7	7	7
521	2	19	1	160	44	3	3	3	5	4	4	5	1	4	3	4	1	3	4	4	3	4	6	2	2	2	2	1	2	1	1	4	2	3	1	2	4	1	1	2	1	4	2	1	6	7	6	7	7
522	1	19	1	166	48	1	4	3	6	6	6	5	5	4	5	5	5	4	5	5	5	6	5	1	1	1	1	1	1	1	1	1	1	1	1	1	1	1	1	1	1	1	1	1	7	7	6	7	7
523	2	18	1	175	84	1	2	2	4	3	4	4	4	4	4	4	3	4	3	3	2	3	4	2	2	2	2	4	2	2	2	2	3	3	3	2	3	2	3	3	3	3	2	2	4	4	4	4	4
524	1	18	1	183	65	4	5	3	4	3	3	3	6	4	4	4	4	4	3	4	4	4	4	3	3	2	1	3	2	3	2	2	2	2	2	2	2	2	2	2	2	2	2	2	4	4	4	4	4
525	2	35	2	160	56	3	5	4	4	4	4	3	4	2	3	3	3	4	3	5	5	5	5	1	3	1	1	3	2	1	1	2	2	2	1	1	1	1	1	1	2	1	1	1	7	7	7	7	7
526	2	22	1	160	61	1	4	2	5	5	4	6	5	3	5	5	4	4	4	6	4	4	5	2	1	2	1	2	3	1	2	1	1	1	2	1	2	1	2	1	1	1	1	1	5	5	5	4	5
527	2	19	1	166	65	1	4	5	2	3	2	5	2	2	2	2	2	5	2	2	3	2	2	2	2	1	3	2	2	1	2	1	1	1	1	1	2	2	3	1	1	1	1	1	6	6	6	6	6
528	1	18	1	168	46	3	5	3	3	3	2	2	2	4	3	3	5	6	3	5	5	4	5	1	3	2	3	2	2	2	3	3	2	2	2	2	2	2	2	2	2	2	2	2	7	7	4	4	4
529	2	19	1	165	53	1	2	2	2	3	4	5	5	4	4	3	3	4	3	3	2	3	5	2	3	1	1	3	2	1	2	2	2	3	2	1	1	1	1	1	2	2	2	1	6	6	5	5	4
530	2	25	1	172	54	1	3	2	4	5	5	4	4	5	5	4	5	4	4	4	4	5	4	2	2	1	2	1	2	1	1	1	2	1	1	1	1	1	1	1	1	1	1	1	7	7	7	6	6
531	1	20	1	170	62	2	5	5	6	5	3	4	4	2	3	1	1	1	5	5	2	4	4	2	2	3	1	1	3	2	2	2	1	2	4	1	1	4	3	3	2	2	2	2	4	4	4	4	4
532	1	19	1	169	61	5	3	4	3	3	3	3	3	3	3	3	3	3	3	3	3	3	3	2	2	2	2	2	2	2	2	2	2	2	2	2	2	2	2	2	2	2	2	2	4	4	4	4	4
533	1	20	1	162	45	2	4	4	6	6	6	6	6	6	6	6	6	6	6	6	6	6	6	2	2	1	2	2	1	1	2	2	2	2	1	2	2	2	2	1	2	2	2	2	7	4	4	5	5
534	1	22	1	178	47	2	3	5	4	4	4	4	4	4	4	4	4	4	4	4	3	4	6	1	2	2	1	1	1	1	1	1	1	1	1	1	1	1	1	1	1	1	1	1	4	4	4	4	4
535	1	19	1	173	54	5	5	5	6	6	6	6	6	6	6	6	6	6	6	6	6	6	6	2	3	2	3	3	3	2	1	3	1	1	3	3	1	3	3	2	2	2	3	1	7	7	7	7	7
536	1	21	1	170	60	3	5	4	6	5	5	6	6	6	6	6	6	6	6	6	6	6	6	2	2	3	3	2	2	2	2	2	2	2	2	2	2	3	2	2	2	2	2	1	7	7	7	7	7
537	1	23	1	169	55	1	3	3	3	3	3	3	3	3	3	3	4	3	3	3	3	3	3	2	2	2	2	2	2	2	2	2	2	2	2	2	2	2	2	2	2	2	2	2	5	5	5	4	4
538	1	22	1	180	61	5	4	4	4	4	4	4	4	4	3	4	3	3	4	3	2	3	5	1	2	1	1	1	1	1	1	2	1	2	1	1	1	1	1	1	1	1	1	1	7	7	7	7	7
539	1	21	1	160	61	5	5	4	6	5	4	2	5	5	5	4	4	4	1	5	5	4	5	1	2	1	1	2	1	1	1	1	1	1	1	1	4	1	1	1	1	1	1	1	3	3	3	3	3
540	1	20	1	166	55	4	4	4	4	4	5	5	2	5	5	4	3	5	3	5	4	4	3	2	2	1	1	2	1	1	1	2	1	1	1	1	2	1	1	1	1	1	1	1	7	7	7	7	7
541	1	20	1	175	80	4	5	4	5	3	4	6	4	6	6	6	5	6	3	6	4	1	6	2	2	1	1	1	1	1	1	1	1	1	1	1	2	1	1	1	1	1	1	1	7	7	7	7	5
542	1	21	1	160	46	3	5	4	5	6	5	6	4	1	5	5	4	6	5	6	1	4	6	1	1	1	1	1	3	2	1	2	1	1	1	1	3	1	1	1	2	1	1	1	7	6	5	6	6
543	1	18	1	160	47	4	5	4	4	5	5	5	5	5	5	5	5	5	5	5	5	5	5	3	3	3	3	3	3	3	3	3	3	3	3	3	3	3	3	3	3	3	3	3	7	7	7	7	7
544	2	20	1	166	73	2	4	2	4	3	3	4	4	3	3	3	3	3	3	3	3	4	4	2	2	1	2	2	2	1	1	2	2	2	2	2	2	2	2	3	2	2	2	2	4	4	4	4	4
545	1	19	1	168	109	4	5	5	6	6	6	6	6	6	6	6	6	6	6	6	6	6	6	1	1	1	1	1	1	1	1	1	1	1	1	1	1	1	1	1	1	1	1	1	7	7	7	7	7
546	1	20	1	160	46	4	5	4	6	6	6	6	6	3	2	2	4	6	3	6	6	6	6	1	1	1	1	1	1	1	1	1	1	1	1	1	1	1	1	1	1	1	1	1	7	7	7	7	7
547	1	20	1	165	55	1	3	3	4	4	4	3	4	5	5	3	3	4	4	4	3	4	5	2	1	1	1	1	1	2	1	2	2	2	2	1	2	2	1	1	1	1	1	1	6	6	5	5	5
548	1	21	1	172	87	2	4	4	4	5	4	3	5	2	6	6	5	6	5	6	3	4	6	1	1	1	1	2	1	1	1	1	1	1	1	1	1	1	1	1	1	1	1	1	6	6	6	7	7
549	1	20	1	170	29	5	5	5	6	6	6	6	6	6	6	6	4	6	5	6	6	6	6	2	1	1	1	1	1	1	1	1	1	1	1	1	1	1	1	1	1	1	1	1	7	6	6	6	7
550	1	19	1	169	43	3	4	4	6	5	4	4	5	4	4	4	4	4	4	4	2	4	4	2	2	2	1	1	1	2	1	4	1	3	2	1	3	1	1	1	1	1	1	1	4	4	3	4	3
551	1	20	1	162	70	2	2	3	4	4	3	4	4	4	4	4	3	4	4	4	3	3	3	3	2	4	4	3	3	2	2	2	2	2	2	2	2	2	2	2	2	2	2	1	4	4	4	4	4
552	1	21	1	178	44	4	5	3	6	3	4	1	2	6	4	1	5	4	5	4	2	2	4	1	2	1	2	1	2	1	2	3	2	1	1	1	2	1	1	1	1	2	1	1	6	6	7	5	6
553	1	22	1	170	48	4	5	4	4	4	5	5	5	4	5	6	6	6	5	6	4	4	6	1	1	1	1	1	1	1	1	1	1	1	1	1	1	1	1	1	1	1	1	1	5	5	5	5	5
554	2	19	1	169	84	3	4	4	5	6	5	4	5	5	5	4	4	5	4	6	4	5	5	1	1	1	1	1	1	1	1	1	1	1	1	1	1	1	1	1	1	1	1	1	7	7	7	6	7
555	2	20	1	180	56	3	5	3	3	4	5	4	6	5	4	4	4	4	1	4	2	4	4	3	2	2	2	2	2	2	2	1	2	2	3	2	3	1	1	1	4	2	2	1	5	4	5	5	6
556	1	20	1	160	61	3	3	4	4	4	4	4	4	4	4	4	4	4	4	4	3	4	4	2	1	1	1	1	1	1	2	3	1	1	2	1	1	1	1	1	1	1	1	1	7	7	7	6	6
557	1	20	1	163	47	4	2	4	6	6	6	6	6	4	6	6	6	6	3	6	4	5	6	1	1	1	1	1	1	1	1	1	1	1	1	1	1	1	1	1	1	1	1	1	7	7	7	7	7
558	1	18	1	177	60	5	5	2	6	6	6	6	6	5	5	5	5	3	2	3	3	3	3	2	2	3	2	1	1	1	1	1	1	1	1	1	1	1	1	1	1	1	1	1	7	7	7	7	7
559	1	21	1	166	65	3	4	5	3	4	5	3	2	3	4	2	4	3	4	6	2	3	6	3	2	2	2	2	3	2	4	4	4	4	3	4	4	2	3	4	3	2	4	4	2	3	2	2	2
560	1	21	1	175	59	3	3	4	4	3	4	5	5	5	5	4	3	4	3	6	3	4	5	3	1	2	2	3	1	1	2	2	2	2	3	2	1	2	2	1	1	2	2	1	5	5	6	6	6
561	1	20	1	160	88	4	5	5	6	5	5	6	6	3	6	6	4	6	3	5	4	5	6	1	1	1	1	1	1	1	1	2	1	1	1	1	1	1	1	1	1	1	1	1	7	7	7	7	7
562	2	21	1	160	42	3	3	4	4	3	2	4	6	4	3	3	3	3	3	4	1	2	4	2	2	1	2	2	3	2	2	2	1	2	1	2	2	2	1	1	2	2	2	1	6	6	6	6	6
563	1	18	1	166	29	4	5	5	3	4	6	1	6	3	4	3	3	5	4	3	4	3	3	2	1	1	1	1	1	1	1	1	1	1	1	1	1	2	1	1	1	1	1	1	4	4	6	5	3
564	1	21	1	168	43	3	3	5	6	4	3	4	3	4	4	3	4	3	3	4	3	3	4	3	1	2	1	2	1	2	2	3	2	2	2	2	2	1	1	1	1	2	2	1	4	4	4	3	4
565	1	21	1	165	70	5	5	3	5	5	3	6	3	6	6	6	6	6	1	6	3	5	6	1	3	1	1	1	1	1	1	4	1	1	1	1	3	1	1	1	4	3	1	1	7	7	7	7	7
566	2	21	1	172	44	3	2	5	5	5	5	6	4	4	5	5	5	5	4	6	5	5	6	2	2	1	2	2	2	1	1	2	2	1	2	2	2	1	1	2	2	1	1	1	6	6	6	6	7
567	2	21	1	170	48	2	3	5	4	5	5	3	3	4	5	3	4	5	4	5	4	5	4	1	1	1	1	1	1	1	1	2	1	1	1	1	2	1	1	1	1	1	1	1	7	7	6	6	6
568	2	22	1	169	84	3	2	5	6	6	4	5	5	5	5	5	5	5	3	6	5	5	6	1	2	1	1	2	1	1	1	2	1	2	1	1	2	1	1	1	1	1	1	1	7	7	7	7	7
569	1	20	1	171	51	5	5	5	6	6	6	6	6	6	6	6	6	6	6	6	6	6	6	1	1	1	1	1	1	1	1	1	1	1	1	1	1	1	1	1	1	1	1	1	7	7	7	7	7
570	1	20	1	162	56	4	3	5	6	6	5	6	3	5	5	5	4	5	1	6	3	6	6	1	2	1	1	2	1	1	2	3	1	1	1	1	2	1	1	1	1	1	1	1	6	6	7	5	6
571	2	19	1	178	61	3	3	4	5	5	5	4	5	5	5	5	5	5	4	5	4	4	5	1	1	1	1	1	1	2	1	1	1	1	1	1	1	1	1	1	1	1	1	1	6	6	6	6	6
572	1	20	1	170	65	2	3	3	4	4	4	3	3	6	6	5	5	5	5	5	5	3	6	1	1	1	1	1	1	1	1	1	1	1	1	1	1	1	1	1	1	1	1	1	6	6	6	6	6
573	2	21	1	180	59	3	4	4	6	5	6	4	5	5	5	5	4	4	5	5	4	5	5	1	1	1	1	1	1	1	1	1	1	1	1	1	1	1	1	1	1	1	1	1	6	6	7	6	7
574	2	18	1	160	88	4	5	4	3	5	4	5	2	3	5	5	3	5	3	4	2	4	5	2	1	1	1	1	1	1	3	1	1	1	1	1	2	1	1	1	2	1	1	1	7	7	7	7	7
575	1	19	1	166	42	2	5	3	5	4	5	5	3	5	5	5	4	5	4	5	4	5	5	1	2	1	1	2	2	1	1	2	1	1	1	2	1	1	1	1	1	1	1	1	6	6	6	6	6
576	1	20	1	175	43	1	5	3	6	4	6	6	4	4	4	4	4	4	4	4	4	4	4	2	2	1	1	1	1	1	1	1	1	1	1	1	1	1	1	1	1	1	1	1	7	7	7	7	7
577	1	20	1	160	70	3	4	4	4	5	5	3	4	5	3	5	6	5	4	5	5	3	4	1	1	1	2	2	2	2	1	1	1	2	2	1	1	2	1	1	2	2	1	2	6	6	7	7	6
578	1	20	1	160	44	4	5	4	6	6	6	6	6	6	6	6	6	6	1	6	6	6	6	1	1	1	1	1	1	1	1	1	1	1	1	1	1	1	1	1	1	1	1	1	7	7	7	7	7
579	1	19	1	166	48	2	4	3	4	3	4	4	5	5	5	5	4	5	1	6	1	3	6	2	3	1	1	2	1	1	2	3	1	1	1	1	3	1	2	1	2	1	1	1	7	7	5	4	6
580	2	21	1	166	51	4	3	3	2	2	6	6	6	1	1	1	3	1	6	1	3	4	3	1	1	1	1	1	1	1	2	1	1	3	2	1	4	1	1	1	1	1	1	1	7	7	4	7	7
581	1	21	1	168	84	1	2	2	4	4	3	5	3	4	5	4	4	5	6	6	3	6	6	1	2	1	1	1	1	1	1	1	1	1	1	1	1	1	1	1	1	1	1	1	7	6	7	7	7
582	2	20	1	165	56	3	4	4	4	4	4	4	3	3	4	5	3	4	3	4	3	4	5	1	1	1	1	2	1	1	1	2	1	2	1	1	1	1	1	1	1	1	1	1	4	5	5	4	4
583	1	20	1	172	61	1	3	3	6	3	1	1	1	4	1	4	2	2	3	6	2	2	6	2	2	2	2	2	2	1	2	2	1	3	3	2	1	2	2	2	2	2	2	1	5	4	5	4	5
584	2	19	1	170	65	1	1	1	6	2	1	4	6	6	4	1	1	1	1	5	2	3	6	3	3	2	2	4	3	4	3	3	3	3	3	3	3	3	2	2	4	3	2	1	4	4	4	3	4
585	2	20	1	169	46	3	3	5	6	6	6	3	6	3	3	3	4	6	4	4	3	6	6	2	1	1	1	1	1	1	1	1	1	1	1	1	1	1	1	1	1	1	1	1	7	7	7	7	7
586	1	20	1	162	53	4	4	3	3	3	5	3	3	2	4	3	3	4	4	6	3	3	6	2	2	1	1	1	1	1	2	3	1	1	1	1	2	1	1	1	1	2	1	1	6	6	6	6	6
587	2	19	1	178	54	1	2	2	3	4	4	4	4	4	4	3	3	3	3	4	3	4	5	1	2	1	1	1	1	1	1	2	1	1	1	1	1	1	1	1	1	1	1	1	6	6	6	6	6
588	1	21	1	170	62	2	2	2	4	4	3	4	6	3	4	4	4	5	3	4	4	4	4	2	2	1	1	2	2	1	1	1	1	1	1	1	1	1	1	1	1	1	1	1	3	5	5	5	5
589	1	22	1	169	61	4	5	3	5	2	2	4	6	3	3	5	3	3	6	6	1	1	6	4	4	1	3	2	2	2	2	2	1	2	2	3	3	3	1	1	1	3	1	1	7	7	7	7	7
590	1	21	1	168	45	4	5	3	4	4	3	4	4	4	4	4	3	4	3	3	3	2	2	4	1	1	1	1	1	1	1	1	1	1	1	1	1	1	1	1	3	1	1	1	7	7	7	7	7
591	1	19	1	168	50	4	5	3	6	6	6	6	6	6	6	6	6	6	6	6	6	6	6	1	1	1	1	1	1	1	1	1	1	1	1	1	1	1	1	1	1	1	1	1	7	7	7	7	7
592	1	20	1	165	47	4	3	3	4	4	3	2	4	2	4	5	4	4	3	6	4	4	5	2	2	1	1	1	1	1	1	2	2	2	2	1	1	1	1	1	1	1	1	1	6	5	5	6	7
593	2	21	1	172	60	2	2	3	5	3	4	4	6	1	5	4	5	6	4	6	5	5	3	1	1	1	1	1	1	1	1	1	1	1	1	1	1	1	1	1	1	1	1	1	7	7	7	7	7
594	1	21	1	170	55	2	2	3	5	1	2	3	4	2	4	4	4	4	4	6	1	2	5	3	3	2	3	2	1	2	2	3	2	2	3	3	2	3	2	3	3	3	3	1	5	6	6	4	5
595	1	23	1	169	61	1	3	3	3	2	3	4	3	2	2	5	4	3	4	3	3	3	3	3	2	3	2	2	3	3	3	3	3	3	2	4	3	3	3	1	2	3	3	3	5	5	5	6	4
596	2	21	1	162	61	4	3	3	2	4	3	5	5	6	5	5	5	6	5	5	4	3	6	2	1	1	1	2	2	1	2	1	1	2	1	2	2	1	1	1	1	1	1	1	7	4	6	7	7
597	2	19	1	178	55	1	1	1	6	5	5	6	6	4	6	6	6	6	6	6	6	5	6	1	1	1	1	1	1	1	1	1	1	1	1	1	1	1	1	1	1	1	1	1	7	6	7	7	7
598	2	18	1	170	80	2	2	3	4	4	4	4	4	3	4	4	3	4	3	4	3	4	4	2	2	2	2	2	2	2	2	2	2	2	2	2	2	2	2	2	2	2	2	2	5	5	4	4	4
599	2	19	1	169	46	1	3	3	6	6	6	6	6	6	6	6	6	6	6	6	6	6	6	1	1	1	1	1	1	1	1	1	1	1	1	1	1	1	1	1	1	1	1	1	7	7	7	7	7
600	2	19	1	180	47	1	1	1	4	4	4	6	4	3	4	3	4	4	3	3	3	4	3	1	2	1	1	2	2	2	1	2	2	2	1	1	2	1	2	1	1	2	1	1	4	5	5	5	5
601	2	20	1	160	73	3	3	4	3	1	2	2	3	3	2	6	4	4	3	3	3	3	3	1	1	1	1	2	1	1	1	1	1	2	2	2	1	1	1	2	1	2	1	1	6	6	6	6	6
602	1	19	1	173	68	4	5	5	5	6	6	6	1	6	6	1	1	6	1	1	1	1	1	1	1	1	1	1	1	1	1	1	1	1	1	1	1	1	1	1	1	1	1	1	7	7	7	7	7
603	2	18	1	166	109	3	4	3	4	4	5	1	4	4	3	5	5	3	3	4	3	3	3	1	3	1	1	2	2	1	1	1	1	1	2	1	3	1	1	1	1	1	1	1	6	5	7	4	7
604	2	19	1	175	55	3	2	3	4	2	3	6	4	2	4	4	4	4	3	3	3	3	3	2	2	2	1	1	1	1	2	2	1	1	1	1	1	2	1	1	1	1	1	1	3	3	3	3	3
605	2	18	1	160	87	1	3	1	6	5	5	5	5	5	5	4	5	4	4	6	4	5	5	3	3	2	2	1	1	1	2	2	2	2	2	3	3	3	3	2	3	2	2	2	4	4	4	4	4
606	2	21	1	160	29	1	4	2	4	3	4	4	4	3	4	4	4	4	4	4	4	4	3	2	3	2	2	2	1	1	2	3	2	2	2	2	2	2	2	2	2	2	2	2	4	4	4	4	4
607	2	18	1	166	43	1	2	3	6	5	5	5	4	3	5	2	2	2	2	5	3	3	6	1	2	1	1	2	1	1	2	2	1	1	1	1	1	1	1	1	1	1	1	1	5	5	6	5	5
608	2	19	1	168	70	2	3	4	4	4	4	4	4	6	6	5	5	6	3	4	3	4	4	1	2	1	1	1	1	1	2	1	2	1	1	1	2	1	1	1	1	1	1	1	5	5	6	5	5
609	2	20	1	165	44	1	3	3	6	6	6	6	6	6	6	6	6	6	4	6	4	6	6	1	1	1	1	1	1	1	1	1	1	1	1	1	1	1	1	1	1	1	1	1	7	7	7	7	7
610	2	20	1	172	48	2	4	3	1	4	6	1	2	1	1	1	1	1	5	6	5	4	5	1	2	2	2	2	2	1	2	2	2	2	3	3	4	2	1	1	1	1	1	1	4	4	4	4	4
611	2	18	1	170	84	1	4	3	3	4	5	4	3	4	6	4	3	5	2	4	3	4	4	1	2	2	1	1	1	1	1	3	2	1	1	1	2	1	2	1	1	2	1	1	2	5	5	4	5
612	2	19	1	169	56	2	5	2	6	4	4	4	5	4	4	4	4	5	5	4	4	4	5	2	3	2	2	2	2	2	2	2	2	2	2	2	2	2	2	2	2	2	2	1	6	5	6	6	6
613	1	20	1	171	64	4	4	2	1	3	3	3	2	3	2	3	2	4	4	4	4	4	1	1	3	3	2	3	2	3	2	1	1	1	2	1	2	1	1	1	1	2	2	2	7	6	7	6	7
614	2	19	1	162	61	2	2	3	5	4	4	5	4	3	5	4	4	4	4	4	4	4	4	3	2	2	2	2	2	2	2	2	2	2	2	2	2	2	2	2	2	2	2	2	4	4	4	4	4
615	2	19	1	178	65	1	3	2	6	6	5	6	4	5	6	6	5	6	6	6	6	6	6	1	2	1	1	1	1	1	1	1	1	1	1	1	1	1	1	1	1	1	1	1	7	7	7	7	7
616	2	18	1	170	59	2	5	3	4	6	4	5	5	6	5	4	4	5	4	6	4	4	4	2	2	1	1	1	3	1	2	2	1	1	1	1	1	1	1	1	1	1	1	1	5	5	5	6	5
617	2	19	1	169	88	1	2	2	1	3	3	4	3	3	3	3	3	3	3	3	3	3	3	2	2	3	2	2	2	2	2	2	2	2	2	2	2	2	2	2	2	2	2	2	4	4	4	4	4
618	2	18	1	180	42	1	5	3	3	4	4	5	4	1	2	3	4	3	2	2	4	3	4	2	2	2	2	2	2	2	2	2	2	2	2	2	2	2	2	2	2	2	2	2	3	4	5	6	6
619	2	19	1	170	29	2	3	3	6	6	4	6	6	6	6	3	5	6	4	6	3	3	6	1	1	1	1	1	1	1	1	2	1	1	1	1	1	1	1	1	1	1	1	1	7	7	7	5	6
620	2	21	1	166	43	1	2	3	3	4	4	5	5	6	6	6	6	6	4	6	6	5	6	1	1	1	1	1	1	1	1	1	1	1	1	1	1	1	1	1	1	1	1	1	7	6	7	6	7
621	1	21	1	175	70	2	3	3	6	6	6	6	6	6	6	6	6	6	6	6	6	6	6	1	3	1	1	1	1	1	1	1	1	1	1	1	1	1	1	1	1	1	1	1	7	7	7	7	7
622	2	19	1	160	44	1	3	3	5	5	5	5	5	5	5	4	5	5	5	5	5	5	5	2	2	2	2	2	2	2	2	2	2	2	2	2	2	2	2	2	2	2	2	2	4	4	4	4	4
623	2	20	1	160	48	1	5	3	6	5	5	5	5	5	5	5	5	5	3	5	4	5	5	1	3	1	1	2	1	1	1	1	1	1	1	1	1	1	1	1	1	1	1	1	5	5	5	5	5
624	1	20	1	171	64	5	5	5	6	4	4	4	5	4	5	3	5	6	4	6	6	6	6	2	2	1	1	1	1	1	1	2	2	1	1	1	1	1	1	1	1	1	1	1	7	7	7	7	7
625	2	18	1	166	84	1	4	1	6	6	6	6	6	6	6	6	6	6	6	6	6	6	6	1	1	1	1	1	1	1	1	1	1	1	1	1	1	1	1	1	1	1	1	1	7	7	7	7	7
626	2	20	1	168	56	1	2	2	6	5	4	4	4	5	5	6	4	6	4	5	6	5	4	2	1	1	1	1	1	1	1	1	1	1	1	1	1	1	1	1	1	1	1	1	7	7	7	7	7
627	2	19	1	165	61	1	1	2	1	1	1	1	1	1	1	1	1	1	1	1	1	1	1	1	1	1	1	1	1	1	1	1	1	1	1	1	1	1	1	1	1	1	1	1	5	5	5	5	5
628	2	19	1	172	65	1	3	1	6	5	6	5	6	3	6	6	6	6	6	6	5	6	6	1	2	1	1	1	1	1	1	1	1	1	1	1	1	1	1	1	1	1	1	1	4	4	3	5	5
629	2	18	1	170	59	2	1	2	4	4	4	4	2	1	4	5	2	4	3	6	1	5	4	3	2	1	2	2	1	1	2	2	1	2	2	2	1	1	2	1	2	1	1	2	7	5	6	6	7
630	2	19	1	169	88	1	3	3	5	4	4	5	4	3	5	3	4	5	3	6	6	4	6	2	2	1	1	2	1	1	1	2	1	1	1	1	1	1	1	1	1	1	1	1	6	7	6	6	7
631	2	19	1	162	42	1	1	1	6	5	6	6	6	6	4	3	6	6	1	6	6	4	3	2	3	1	2	1	1	1	2	2	2	1	1	1	1	1	1	1	1	1	1	1	6	7	7	7	7
632	2	20	1	178	65	2	2	3	6	6	6	6	6	6	6	6	6	6	6	6	6	6	6	1	1	1	1	1	1	1	1	1	1	1	1	1	4	1	1	1	1	1	1	1	7	7	7	7	7
633	1	20	1	171	64	5	5	4	4	4	5	4	3	3	4	4	3	4	6	3	4	4	3	2	2	2	2	2	2	2	2	2	2	2	2	1	2	2	1	1	1	1	1	1	7	6	6	6	6
634	1	18	1	171	64	2	4	2	6	6	6	5	4	6	5	5	5	4	5	4	5	5	4	4	4	4	2	3	1	1	3	3	2	2	2	2	2	2	1	2	3	3	3	3	3	3	3	3	3
635	1	20	1	171	64	5	5	4	6	6	6	6	6	5	5	4	5	5	4	4	5	5	5	1	1	1	1	1	1	1	1	1	1	1	1	1	1	1	1	1	1	1	1	1	7	7	7	7	7
636	2	21	1	160	35	1	4	1	6	3	5	6	6	6	6	6	6	6	4	6	5	3	6	1	2	1	2	2	1	1	2	1	1	1	1	1	1	1	2	1	1	2	1	1	4	4	3	4	4
637	1	19	1	171	64	4	3	3	4	3	3	4	4	4	3	4	3	4	3	4	3	3	4	2	2	2	2	2	2	2	2	2	2	2	2	2	2	2	2	2	2	2	2	2	4	4	4	4	4
638	1	17	1	171	64	5	4	3	4	4	4	4	4	4	4	4	4	4	4	4	4	4	4	3	3	3	3	3	3	3	3	3	3	3	3	3	2	2	2	2	2	2	2	2	5	5	5	5	5
639	1	18	1	171	64	1	3	4	4	2	4	2	6	1	5	5	1	4	6	1	1	3	2	2	2	4	1	4	2	4	2	4	2	1	3	3	1	3	2	3	2	4	2	4	3	4	4	4	4
640	1	18	1	171	64	5	5	4	3	4	4	4	4	6	4	6	5	5	5	5	5	4	6	1	1	1	1	1	1	1	1	1	1	1	1	1	1	1	1	1	1	1	1	1	7	7	7	7	7
641	1	19	1	162	55	5	5	5	6	6	6	6	6	6	6	6	6	6	6	6	6	6	6	1	1	1	1	1	1	1	1	2	1	1	1	1	1	1	1	1	1	1	1	1	7	7	7	7	7
642	1	18	1	171	64	5	3	4	4	5	5	2	4	3	4	5	3	4	3	5	3	4	5	1	2	1	1	2	2	1	1	2	1	1	1	1	2	1	1	1	1	1	1	1	7	7	7	7	7
643	1	18	1	171	64	5	5	4	6	6	6	6	6	6	6	6	6	6	6	6	6	6	6	1	1	1	1	1	1	1	1	1	1	1	1	1	1	1	1	1	1	1	1	1	7	7	7	7	7
644	1	20	1	162	55	5	4	4	4	3	3	1	5	6	6	6	6	6	3	6	4	3	6	3	2	2	2	2	2	2	2	2	2	2	2	1	2	2	2	2	2	2	2	1	7	7	7	7	7
645	1	19	1	162	55	5	5	4	5	4	4	4	4	4	4	4	4	4	4	4	4	4	4	1	1	1	1	2	1	1	2	2	1	1	1	1	1	1	1	1	1	1	2	1	5	5	5	5	5
646	2	19	1	171	64	4	3	3	3	4	4	3	4	3	4	3	4	3	4	3	5	3	4	2	2	1	1	1	1	1	1	2	1	1	1	1	1	1	2	1	1	1	1	1	5	5	4	5	5
647	2	19	1	173	55	3	1	1	5	6	3	6	6	6	6	6	6	6	6	6	6	1	6	1	1	1	1	1	1	1	1	1	1	1	1	1	1	1	1	1	1	1	1	1	6	5	6	6	6
648	1	19	1	171	64	5	5	4	5	4	4	5	6	4	5	5	5	5	4	5	4	5	5	2	1	1	1	1	1	1	1	2	1	1	1	1	2	1	1	1	1	1	1	1	7	6	6	6	6
649	1	18	1	162	55	5	5	3	3	3	3	4	4	2	3	3	3	3	3	3	3	3	3	3	3	2	3	3	2	3	3	3	3	3	3	3	3	3	3	3	3	3	3	1	7	7	7	7	7
650	1	18	1	160	51	5	5	5	6	4	5	2	2	2	3	4	3	5	4	2	3	3	4	2	2	3	3	3	2	3	3	3	3	2	3	2	2	2	2	2	3	3	3	2	3	3	3	4	3
651	1	19	1	168	48	5	5	3	5	5	5	4	5	4	5	5	5	5	4	5	4	5	5	2	2	2	1	1	2	1	3	2	1	1	2	2	2	1	1	1	1	1	1	1	7	7	7	7	7
652	1	19	1	190	81	4	5	1	3	4	3	6	5	1	5	3	2	1	4	5	4	2	6	2	2	2	1	2	1	1	2	3	4	2	2	2	2	2	2	2	2	2	2	1	7	7	7	7	7
653	2	19	1	160	50	3	5	3	5	5	4	5	5	2	5	4	5	6	3	6	4	4	6	1	2	1	1	2	1	1	2	2	1	1	1	1	1	1	1	1	1	1	1	1	6	6	6	5	6
654	1	18	1	160	43	4	5	4	4	4	4	4	4	4	4	4	4	4	4	4	4	4	4	2	1	1	1	1	1	1	1	2	1	1	1	1	1	1	1	1	1	1	1	1	7	7	7	6	6
655	2	19	1	173	57	3	3	2	3	4	3	3	2	3	3	3	2	3	4	5	2	2	4	2	1	1	2	3	1	3	2	4	3	3	2	2	1	3	1	2	2	3	3	1	4	5	4	4	5
656	1	19	1	160	42	4	5	5	4	4	4	4	5	4	3	5	4	4	4	4	4	4	3	2	2	2	3	2	2	2	2	2	2	2	2	2	3	2	2	2	2	2	2	2	7	7	7	7	7
657	1	20	1	168	61	5	5	5	6	6	6	6	6	6	6	6	6	6	6	6	6	6	6	1	1	1	1	1	1	1	1	1	1	1	1	1	1	1	1	1	1	1	1	1	1	1	1	1	1
658	2	20	1	177	60	2	2	1	4	3	4	3	3	4	3	3	3	3	3	6	3	4	4	2	2	1	2	2	1	2	2	2	2	2	2	2	1	2	1	1	2	2	1	1	5	5	4	4	4
659	1	21	1	163	54	5	5	5	6	6	6	6	6	6	6	6	6	6	6	6	6	6	6	1	1	1	1	1	1	1	1	1	1	1	1	1	1	1	1	1	1	1	1	1	7	7	7	7	7
660	1	20	1	160	51	4	4	3	6	5	6	6	6	6	6	6	6	6	6	6	6	5	5	1	1	1	1	1	1	1	1	1	1	1	1	1	1	1	1	1	1	1	1	1	7	7	7	7	7
661	1	19	3	160	49	3	3	3	4	2	4	2	2	2	3	2	3	3	4	3	2	4	5	3	2	2	2	3	2	3	3	3	2	2	2	2	3	4	2	2	4	3	2	3	2	2	2	2	2
662	2	19	1	165	71	3	3	3	6	6	5	5	5	5	5	5	5	5	5	5	5	5	5	1	2	2	2	2	2	2	2	2	3	2	2	2	2	2	2	1	1	2	1	2	5	4	4	4	4
663	2	20	1	170	65	5	5	2	4	5	3	5	4	3	5	5	5	5	3	5	4	2	5	1	2	2	1	1	1	1	1	1	1	1	1	1	1	2	1	1	1	1	1	1	5	6	6	6	6
664	1	19	1	175	95	5	4	5	2	5	3	3	4	3	4	3	4	4	4	4	4	3	1	2	2	2	4	2	3	3	1	1	2	3	3	3	3	2	2	2	2	3	2	3	2	4	5	3	4
665	2	21	1	173	74	4	3	1	3	3	3	3	3	3	3	3	3	3	3	3	3	3	3	2	2	2	2	2	2	2	2	2	2	2	2	2	2	2	2	2	2	2	2	2	5	5	5	5	5
666	2	21	1	169	55	4	2	1	5	4	5	3	2	2	4	3	2	5	2	1	1	2	3	1	1	3	3	2	1	2	1	2	2	2	2	2	1	2	1	1	2	1	2	2	2	4	3	4	3
667	1	20	1	170	73	4	5	4	4	4	4	4	4	4	4	4	4	4	4	4	4	4	4	2	2	2	2	2	2	2	2	2	2	2	2	2	2	2	2	2	2	2	2	2	4	4	4	4	4
668	1	20	1	158	49	3	5	3	6	6	6	6	6	6	6	6	6	6	6	6	6	6	6	1	1	1	1	1	1	1	1	1	1	1	1	1	1	1	1	1	1	1	1	1	7	7	7	7	7
669	1	19	1	177	120	4	2	2	5	4	4	4	5	3	4	6	4	4	3	6	4	4	4	2	3	2	1	2	2	2	3	3	1	1	2	2	2	2	2	1	2	2	2	1	6	5	4	5	5
670	1	20	1	163	58	5	5	5	6	6	5	5	5	3	5	4	4	5	4	5	4	4	5	2	2	2	1	2	1	2	2	2	2	2	2	2	2	1	2	1	1	1	1	1	6	6	6	6	6
671	1	20	1	185	84	5	5	5	6	4	6	6	6	6	6	6	6	6	6	6	6	6	6	1	1	1	1	1	1	1	1	1	1	1	1	1	1	1	1	1	1	1	1	1	7	7	7	7	7
672	2	34	3	160	65	5	2	2	5	4	4	3	3	2	4	3	3	3	3	3	3	3	4	1	2	2	1	2	2	1	2	2	2	2	2	1	2	1	2	1	2	1	1	2	4	5	5	6	5
673	1	20	1	168	53	2	4	5	4	4	4	4	4	4	3	4	4	4	4	4	4	4	4	2	2	3	3	3	3	2	3	3	3	2	3	3	3	3	3	3	2	3	3	3	7	7	7	7	7
674	1	19	1	182	62	4	5	4	6	5	5	6	5	5	5	5	5	6	6	6	6	6	5	1	1	1	1	1	1	1	1	1	1	1	1	1	1	1	1	1	1	1	1	1	6	6	6	6	6
675	1	18	1	170	60	1	1	1	1	1	1	1	1	1	1	1	1	2	1	1	1	1	1	1	1	1	1	2	1	1	1	1	1	1	1	1	1	1	1	1	1	1	1	1	3	4	4	4	4
676	1	19	1	177	66	4	5	3	5	3	4	3	3	4	6	6	3	4	3	5	5	4	5	2	1	1	1	1	1	1	1	1	1	1	1	1	1	1	1	1	1	1	1	1	6	6	6	6	7
677	1	20	1	176	56	4	5	4	4	3	5	4	5	5	4	3	5	4	6	5	4	4	5	2	2	1	2	2	2	2	2	2	2	2	2	2	2	2	2	2	2	2	2	2	4	5	4	3	5
678	1	20	1	170	100	5	4	4	4	4	3	3	3	5	3	2	5	3	5	4	4	3	4	3	4	3	2	3	2	2	2	3	2	3	2	2	3	2	2	3	3	3	2	2	6	5	5	5	5
679	1	19	1	158	48	3	2	3	5	4	4	4	4	4	4	4	4	4	4	4	4	4	4	1	1	1	1	1	1	1	1	1	1	1	1	1	1	1	1	1	1	1	1	1	7	7	7	7	7
680	2	27	3	161	88	5	2	2	3	4	4	5	4	3	4	4	4	4	3	4	4	4	4	1	1	1	1	1	1	1	1	2	1	1	1	1	1	1	1	1	1	1	1	1	6	6	6	6	6
681	2	18	1	190	145	3	3	3	4	4	4	4	1	3	3	3	3	3	3	3	3	3	3	2	2	2	2	2	2	2	2	2	2	2	2	2	2	2	2	2	2	2	2	2	5	5	5	5	5
682	1	18	1	175	77	5	5	2	5	3	1	5	1	4	6	4	5	5	4	4	4	1	1	2	2	2	1	4	1	2	2	2	2	4	4	4	2	1	1	2	2	1	2	1	7	6	7	7	7
683	2	20	1	160	55	5	5	2	3	4	5	5	6	6	5	6	6	6	3	5	6	4	6	1	2	1	1	1	1	1	2	2	1	1	1	1	1	1	1	1	1	1	1	1	6	6	7	6	7
684	1	19	1	183	80	5	4	5	4	5	4	4	4	4	5	5	5	5	5	5	5	5	4	2	1	1	1	1	1	1	1	1	1	1	1	1	1	1	1	1	1	1	1	1	7	7	7	7	7
685	1	20	1	156	46	3	4	4	4	3	2	3	4	4	4	4	4	5	4	3	5	4	4	2	3	3	1	3	2	1	3	4	3	4	2	2	2	2	2	2	2	2	3	2	3	3	3	3	3
686	1	19	1	161	47	5	5	3	4	3	4	2	5	5	5	5	4	4	5	4	4	5	3	3	2	3	3	3	2	3	3	2	3	2	4	3	2	2	1	2	1	3	3	2	4	3	3	4	3
687	1	21	1	178	73	3	4	1	4	4	5	4	4	2	4	3	3	4	4	5	3	3	5	1	3	1	2	3	1	2	2	2	3	1	1	1	2	1	2	1	2	2	1	1	6	5	3	4	4
688	1	20	1	177	109	5	5	5	6	3	5	3	6	3	4	3	4	5	6	4	4	4	5	2	2	3	2	3	1	1	1	1	1	1	1	1	1	1	1	1	1	1	1	1	4	4	5	5	5
689	2	20	1	160	55	4	2	1	3	3	2	4	4	4	4	5	3	3	5	5	1	1	4	2	2	1	1	3	2	1	2	3	1	2	3	2	1	2	1	2	2	1	2	2	7	5	7	6	4
690	2	21	1	180	87	4	3	2	2	3	4	6	4	4	5	5	4	6	4	5	5	6	6	2	2	3	2	2	2	1	2	3	1	2	2	2	2	2	2	2	2	2	2	2	6	6	6	6	6
691	2	18	1	180	29	3	4	3	6	6	6	5	6	5	6	5	5	6	5	6	5	6	6	1	1	1	1	1	1	1	1	1	1	1	1	1	1	1	1	1	1	1	1	1	7	6	7	7	7
692	2	20	1	176	60	2	1	1	3	4	5	3	3	3	3	3	3	4	2	3	2	3	4	2	2	3	2	3	2	2	3	4	2	2	3	3	2	2	2	2	2	2	2	2	4	4	5	5	3
693	2	21	1	166	43	4	4	1	4	4	3	3	4	4	4	4	3	4	4	4	4	3	5	2	3	1	1	1	1	1	3	1	1	1	2	1	2	1	1	1	1	2	1	1	6	7	6	4	5
694	1	19	1	175	70	5	5	4	5	5	4	5	4	5	4	5	4	4	4	5	3	4	5	2	3	1	1	1	1	1	3	2	1	1	1	1	2	1	1	1	2	1	1	1	6	6	6	6	6
695	1	18	1	160	44	4	5	4	3	4	4	3	3	5	5	3	3	4	5	4	3	3	4	3	2	3	2	2	2	1	3	3	2	3	2	2	2	1	2	3	2	2	2	2	4	4	4	4	4
696	1	19	1	160	48	5	5	5	6	6	6	6	6	6	6	6	6	6	6	6	6	6	6	1	1	1	1	1	1	1	1	1	1	1	1	1	1	1	1	1	1	1	1	1	7	7	7	7	7
697	2	23	1	166	84	4	2	1	6	4	5	4	5	4	6	4	6	6	6	6	4	6	4	1	1	2	2	3	3	3	2	2	2	4	2	1	1	2	1	1	3	3	3	2	2	2	3	2	6
698	2	19	1	168	56	4	3	1	3	3	3	3	4	3	3	4	3	4	4	5	3	3	5	2	2	1	1	2	2	2	2	2	1	2	2	1	2	2	1	1	1	2	1	1	7	7	7	7	7
699	1	21	1	165	61	2	2	3	3	5	4	4	2	5	4	5	6	5	6	5	5	4	5	2	2	1	2	1	2	1	2	1	1	1	1	1	1	1	1	1	2	1	1	1	5	5	5	5	5
700	2	18	1	172	65	3	4	1	5	6	6	4	5	4	4	5	4	4	1	6	3	5	5	2	2	1	1	1	1	1	1	2	1	2	1	2	2	2	2	2	2	2	2	1	3	4	4	3	4
701	2	18	1	166	46	3	4	3	6	3	3	6	6	1	5	1	1	5	3	6	1	1	6	1	4	1	2	2	1	1	1	2	2	2	1	1	1	1	2	2	1	1	1	1	7	7	7	7	7
702	2	20	1	170	53	1	1	1	6	3	4	5	3	1	3	6	3	5	6	6	5	5	6	2	3	1	1	2	1	1	2	3	1	2	2	1	2	2	1	1	1	2	1	1	5	7	6	3	7
703	2	20	1	177	55	2	3	1	6	3	3	4	6	6	6	6	6	6	6	6	6	3	6	1	2	1	1	1	1	1	1	1	2	1	1	1	2	2	1	1	1	2	1	1	4	4	4	4	5
704	1	18	1	165	54	5	5	3	6	3	4	3	5	1	3	3	3	3	3	3	3	3	4	3	2	3	2	3	4	2	3	4	3	2	4	3	3	4	3	4	3	4	3	3	4	5	3	3	5
705	2	19	1	176	62	2	3	2	4	4	4	4	4	4	5	5	4	4	3	6	4	4	5	2	2	1	1	2	1	1	2	2	2	2	2	1	2	1	1	2	2	1	2	1	6	6	6	5	5
706	1	18	1	173	61	5	5	5	6	6	6	6	6	6	6	6	6	6	6	6	6	6	6	1	1	1	1	1	1	1	1	1	1	1	1	1	1	1	1	1	1	1	1	1	7	7	7	7	7
707	1	19	1	165	45	5	5	5	5	5	5	5	4	6	4	4	5	4	5	4	6	4	5	2	3	2	1	1	1	1	1	1	1	1	1	1	1	1	1	1	1	1	1	1	6	6	5	7	7
708	1	19	1	163	47	5	5	5	5	5	5	4	5	6	4	4	5	5	6	6	5	5	5	3	3	3	1	1	1	1	1	1	1	1	1	1	1	1	1	1	1	1	1	1	3	3	3	3	3
709	1	19	1	185	60	4	5	4	5	5	5	5	4	3	5	4	3	5	4	6	3	4	5	1	2	1	1	1	1	1	2	2	1	1	1	1	1	1	1	1	1	1	1	1	3	3	3	3	3
710	1	20	1	177	55	5	5	5	5	5	5	5	5	3	5	5	5	5	4	6	6	5	6	1	1	1	1	1	1	1	1	2	1	1	1	1	1	1	1	1	1	1	1	1	7	7	7	7	7
711	1	21	1	175	61	5	5	4	6	6	6	6	6	6	6	3	6	6	3	6	4	6	6	1	1	1	1	1	1	1	1	1	1	1	1	1	1	1	1	1	1	1	1	1	7	7	7	7	7
712	1	18	1	173	61	5	4	4	5	4	5	5	4	6	6	6	6	6	6	6	6	6	6	1	1	1	1	1	1	1	1	1	1	1	1	1	1	1	1	1	1	1	1	1	7	7	7	7	7
713	2	20	1	160	55	3	3	2	3	4	4	4	4	3	4	4	4	4	4	4	4	4	4	2	2	1	1	2	1	1	2	2	1	2	2	3	1	2	1	1	2	1	2	1	6	5	5	6	6
714	2	19	1	177	110	3	2	1	4	5	5	4	6	3	5	4	5	5	3	6	5	4	6	1	2	1	1	1	1	1	2	1	1	1	1	1	1	1	1	1	1	1	1	1	7	7	6	5	6
715	2	20	1	183	80	3	3	3	4	5	4	4	3	4	4	3	3	4	4	3	4	3	4	2	2	2	2	2	2	2	2	2	2	2	2	2	2	2	2	2	2	2	1	2	7	6	6	6	6
716	2	20	1	156	46	2	5	2	6	6	6	6	6	6	6	6	6	6	6	6	5	5	6	1	1	1	1	1	1	1	1	1	1	1	1	1	1	1	1	1	1	1	1	1	6	5	6	6	6
717	2	20	1	161	47	3	2	1	5	5	5	6	6	5	5	5	4	5	5	6	4	4	6	1	2	1	1	1	1	1	1	1	1	1	1	1	2	1	1	1	1	1	1	1	6	5	6	6	6
718	1	19	1	178	73	1	1	2	2	3	2	2	4	1	3	4	1	2	2	3	1	1	2	2	2	2	2	2	2	2	1	2	2	1	1	2	3	3	2	3	2	2	2	2	7	7	7	7	7
719	1	19	1	177	109	5	5	5	6	5	5	5	5	5	5	5	5	5	1	5	5	5	5	1	1	1	1	1	1	1	1	1	1	1	1	1	2	1	1	2	1	1	1	1	6	6	6	6	6
720	2	19	1	160	55	4	5	1	4	4	4	5	5	3	4	4	5	5	5	5	4	4	4	2	2	2	1	1	1	1	3	1	1	2	2	2	3	1	2	1	1	1	1	1	7	6	6	6	6
721	1	19	1	180	87	4	3	3	3	3	4	4	4	4	4	4	3	3	4	4	4	4	4	2	2	1	1	1	1	1	1	1	1	1	1	1	1	1	1	1	1	1	1	1	7	7	7	7	7
722	1	21	1	180	29	3	3	2	3	3	3	3	3	3	3	3	3	3	3	3	3	3	3	2	2	2	2	2	2	2	2	2	2	2	2	2	2	2	2	2	2	2	2	2	6	6	6	6	6
723	1	20	1	166	43	5	5	5	6	6	6	6	6	6	6	6	6	6	6	6	6	6	6	1	1	1	1	1	1	1	1	1	1	1	1	1	1	1	1	1	1	1	1	1	7	7	7	7	7
724	1	19	1	175	70	5	5	5	6	6	6	6	6	6	6	6	6	6	6	6	6	6	6	1	1	1	1	1	1	1	1	1	1	1	1	1	1	1	1	1	1	1	1	1	7	7	7	7	7
725	2	19	1	167	103	1	1	1	4	3	4	3	2	5	4	4	4	3	4	6	3	3	4	2	2	1	2	2	2	1	1	2	2	2	2	2	2	2	2	1	2	1	2	2	4	4	4	4	4
726	1	18	1	173	44	5	5	4	5	5	6	6	3	3	4	4	6	5	5	4	6	3	5	1	1	2	1	1	1	1	1	2	1	1	1	1	2	1	1	2	1	1	1	2	7	7	7	7	7
727	1	19	1	160	48	4	5	4	4	4	4	4	4	4	4	5	3	4	4	4	4	4	4	2	2	1	2	2	1	1	1	2	1	1	1	1	1	1	1	1	1	1	1	1	6	7	7	7	7
728	1	19	1	166	84	5	5	1	4	5	4	4	4	4	5	5	4	4	4	4	4	4	5	2	1	3	1	1	1	1	1	1	1	1	1	1	1	1	1	1	1	1	1	1	7	7	7	7	7
729	1	19	1	168	56	5	4	2	6	5	5	6	3	6	6	4	5	6	5	5	3	4	6	1	1	1	1	1	1	1	1	1	1	1	1	1	2	1	1	1	1	1	1	1	3	3	3	3	3
730	1	19	1	165	61	5	5	5	6	6	6	6	6	6	6	6	6	5	5	6	6	6	6	4	4	1	1	1	1	1	2	2	2	1	1	2	2	1	1	2	1	1	1	1	7	7	7	7	7
731	1	19	1	172	65	5	3	5	5	4	4	4	4	4	4	5	6	6	6	6	5	6	6	1	1	1	1	1	1	1	1	1	1	1	1	1	1	1	1	1	1	1	1	1	7	7	7	7	7
732	1	18	1	166	57	5	5	5	6	6	6	6	6	6	6	6	6	6	6	6	6	6	6	1	1	1	1	1	1	1	1	1	1	1	1	1	1	1	1	1	1	1	1	1	7	7	7	7	7
733	1	18	1	161	88	4	5	3	6	6	6	6	6	6	6	6	6	6	6	6	6	6	6	1	1	1	1	1	1	1	1	1	1	1	1	1	1	1	1	1	1	1	1	1	6	6	6	6	6
734	2	19	1	174	60	4	3	1	4	4	3	4	4	3	3	4	4	4	4	4	4	3	4	2	2	2	1	2	1	2	2	2	3	2	2	2	2	2	2	2	2	2	2	1	5	4	5	3	3
735	2	21	1	177	55	5	4	4	6	5	6	6	5	5	6	5	3	5	4	6	4	4	6	2	1	1	1	1	1	1	1	2	1	1	1	1	2	1	1	1	1	1	1	1	7	7	7	7	7
736	2	20	1	168	48	3	2	2	4	3	3	4	4	3	3	4	4	4	3	4	4	3	4	1	2	1	2	2	1	1	2	2	1	1	1	1	1	1	1	1	1	1	1	1	7	7	7	7	7
737	1	20	1	180	60	3	3	3	3	2	2	4	5	4	3	4	3	3	3	3	3	3	3	3	3	2	2	2	2	2	2	2	2	2	2	2	2	2	2	2	2	2	2	2	4	4	4	4	4
738	1	18	1	180	65	3	5	2	6	4	4	4	3	3	5	3	4	4	4	3	3	4	3	1	1	1	1	1	1	1	1	1	1	1	1	1	1	1	1	1	1	1	1	1	7	7	7	7	7
739	1	19	1	171	52	3	3	3	3	3	3	3	3	3	3	3	3	3	3	3	3	3	3	2	2	2	2	2	2	2	2	2	2	2	2	2	2	2	2	2	2	2	2	1	4	4	4	4	3
740	2	21	1	182	89	1	1	1	5	3	5	4	4	3	5	1	3	3	4	6	5	5	5	1	1	1	1	1	1	1	1	1	1	1	1	1	1	1	1	1	1	1	1	1	4	4	4	4	4
741	2	20	1	175	60	2	3	2	6	6	6	6	6	6	6	6	6	6	6	6	6	6	6	3	1	1	1	1	1	1	1	1	1	1	1	1	1	1	1	1	1	1	1	1	6	6	7	5	2
742	1	19	1	168	50	1	3	1	3	3	3	3	3	3	4	4	3	3	3	3	3	2	3	2	2	2	2	2	3	3	3	3	2	2	2	2	2	2	3	3	3	3	3	2	6	5	4	4	4
743	2	19	1	180	105	3	2	2	4	4	4	4	4	4	4	4	4	4	4	5	6	5	4	1	1	1	1	1	1	1	1	1	1	1	1	1	1	1	1	1	1	1	1	1	4	5	5	5	5
744	1	18	1	178	62	5	5	5	5	5	6	3	3	1	4	5	4	5	3	5	5	5	6	2	1	1	1	1	1	1	1	1	1	1	1	1	1	1	1	1	1	1	1	1	7	6	6	4	7
745	2	20	1	183	64	2	3	2	3	3	2	2	2	5	3	3	3	2	5	3	2	3	3	2	3	4	2	3	2	2	3	2	4	3	3	3	3	2	2	3	2	2	4	2	5	5	5	4	4
746	1	24	1	175	55	2	5	1	1	3	4	1	3	3	3	6	6	6	6	6	6	6	6	2	2	2	2	2	2	1	1	2	2	2	2	2	2	2	2	2	2	2	2	2	4	4	4	4	4
747	1	21	1	160	100	1	1	1	1	3	3	3	3	3	3	4	3	3	1	4	2	3	5	2	1	1	1	2	1	1	2	3	1	2	2	1	2	1	1	1	2	1	1	1	5	3	5	3	5
748	2	20	1	163	47	3	2	1	4	4	3	5	4	5	5	4	5	5	3	6	2	3	4	2	2	1	1	2	1	1	2	3	2	2	2	2	3	2	1	1	2	1	1	1	5	5	4	5	4
749	1	23	2	160	35	3	5	2	4	4	4	6	4	4	4	4	5	3	5	5	4	4	4	2	1	2	1	1	1	1	2	2	1	2	2	2	2	2	1	1	2	1	2	1	6	5	6	6	6
750	1	23	2	173	55	5	5	3	3	5	6	4	2	1	4	6	2	5	5	5	2	5	6	3	3	3	1	1	3	1	3	1	1	3	3	1	3	1	2	1	1	1	3	2	4	4	4	4	4
751	1	19	1	177	60	4	5	4	6	5	4	6	5	1	3	1	6	6	6	6	5	4	6	4	4	1	1	2	1	1	1	2	1	1	2	1	2	1	1	1	1	1	1	1	3	2	3	3	3
752	2	19	1	177	120	4	4	3	6	6	6	6	6	6	6	6	6	6	6	6	6	6	6	1	1	1	1	1	1	1	1	1	1	1	1	1	1	1	1	1	1	1	1	1	7	7	7	7	7
753	2	22	1	190	145	3	5	3	4	5	3	3	5	2	3	3	3	3	3	4	2	3	4	2	3	1	3	3	3	2	2	3	2	3	3	3	2	3	1	2	1	3	3	2	6	6	5	6	6
754	2	35	3	176	60	3	4	3	3	5	4	5	5	3	5	5	4	5	3	6	3	3	5	1	1	1	1	2	1	1	1	1	1	1	1	1	2	1	1	1	2	1	1	1	6	6	6	6	6
755	1	18	1	177	55	5	5	5	3	3	4	4	4	4	4	4	4	4	3	4	3	3	4	2	2	2	2	2	2	2	2	2	2	2	2	2	2	2	2	2	2	2	2	2	7	7	7	7	7
756	2	22	2	177	110	3	5	2	5	4	4	4	5	4	4	4	3	4	3	6	4	4	5	2	3	1	1	2	1	1	2	2	1	2	2	2	2	1	1	1	1	2	1	1	6	6	5	5	6
757	1	29	2	167	103	4	5	4	4	6	6	5	5	3	3	5	4	4	4	4	5	5	6	1	1	1	1	1	2	1	2	2	2	1	2	1	1	1	2	2	2	1	2	2	3	2	1	1	2
758	2	20	1	163	75	3	2	1	3	3	3	3	3	3	3	3	3	3	3	3	3	3	3	1	2	1	1	2	1	1	1	1	1	1	1	1	1	1	1	1	1	1	1	1	4	4	4	4	4
759	1	20	1	168	48	5	4	5	3	4	2	3	4	4	5	5	4	3	4	3	4	3	4	2	2	2	2	2	2	2	2	2	2	2	2	2	2	2	2	2	2	2	2	2	7	7	7	7	7
760	2	23	2	160	100	4	3	3	4	4	5	3	4	4	4	6	4	4	5	4	4	5	5	1	2	1	1	1	1	1	2	2	1	1	1	1	1	1	1	1	1	1	1	1	7	7	7	7	7
761	2	24	2	163	75	3	5	4	6	6	6	3	6	1	6	6	3	6	6	6	3	4	6	2	2	1	1	1	1	1	1	1	1	1	1	1	1	1	1	1	1	1	1	1	7	4	4	4	5
762	2	24	2	172	55	5	2	3	4	5	4	3	2	3	4	5	3	4	5	6	2	4	5	2	2	1	2	2	1	1	3	1	1	2	3	2	2	2	1	1	2	2	1	1	7	7	7	7	6
763	2	24	2	170	48	3	3	3	3	4	5	4	3	2	4	3	4	4	5	4	3	4	5	2	3	2	1	2	1	1	2	2	1	2	2	2	2	2	1	2	1	1	1	1	5	6	5	4	4
764	2	24	2	165	49	3	4	2	4	3	3	6	1	1	6	3	6	6	3	6	1	3	6	4	2	1	2	2	1	1	2	3	1	2	2	1	2	1	1	1	2	2	1	1	7	7	7	7	7
765	2	31	3	167	60	5	3	2	6	6	6	3	5	3	6	6	5	6	3	6	6	6	6	2	1	1	1	1	1	1	2	1	1	1	2	1	2	1	1	1	1	1	1	1	7	7	7	7	7
766	1	32	3	166	55	4	4	4	2	3	4	2	2	1	3	2	2	3	4	4	3	3	4	2	2	2	2	2	2	1	2	3	2	2	2	1	2	1	2	2	1	1	1	1	5	5	5	5	5
767	1	24	2	172	57	4	5	3	4	3	5	5	5	4	5	6	4	5	3	5	3	4	5	2	3	1	1	1	1	1	2	1	1	2	1	1	2	1	1	1	1	1	1	1	7	6	7	5	7
768	1	19	1	174	60	4	3	2	6	4	4	6	4	1	6	6	3	6	4	5	6	3	6	2	1	1	2	2	1	1	1	3	1	3	1	2	2	2	1	1	1	2	2	1	7	6	5	5	6
769	1	19	1	172	55	4	5	4	6	4	5	4	4	5	4	4	4	4	4	4	4	4	6	2	1	1	1	1	1	1	1	1	1	1	1	1	1	1	1	1	1	1	1	1	5	6	6	6	6
770	1	22	1	175	58	4	4	3	3	3	3	2	1	5	3	3	2	5	2	2	2	4	2	3	2	3	3	2	3	2	3	2	2	2	2	4	2	2	2	3	2	2	2	2	3	4	5	4	5
771	2	19	1	188	105	5	3	3	6	6	6	6	6	6	6	6	6	6	6	6	6	6	6	1	1	1	1	1	1	1	1	1	1	1	1	1	1	1	1	1	1	1	1	1	7	7	7	7	7
772	1	20	1	160	46	5	5	5	6	6	6	6	6	6	6	6	6	6	6	6	6	6	6	1	1	1	1	1	1	1	1	1	1	1	1	1	1	1	1	1	1	1	1	1	7	7	7	7	7
773	1	20	1	170	54	5	5	4	3	3	6	1	3	6	3	6	6	1	3	6	1	4	6	3	3	2	2	2	3	2	2	3	1	2	2	3	2	2	1	4	2	2	2	2	4	4	4	4	4
774	1	19	1	179	78	5	3	3	3	5	6	6	2	6	3	3	3	3	3	3	3	4	6	1	2	2	1	1	1	2	2	3	1	1	1	1	1	1	1	1	2	1	2	1	7	6	7	7	7
775	1	20	1	185	110	5	3	5	5	5	5	5	4	4	4	4	4	4	4	4	4	4	4	3	3	3	3	3	3	3	3	2	2	2	2	2	2	3	3	3	1	3	2	2	7	7	7	7	7
776	1	20	1	168	69	4	4	4	6	3	3	1	6	4	6	6	6	3	3	3	3	3	6	2	1	1	1	1	1	1	1	1	1	1	1	1	1	1	1	1	1	1	1	1	7	5	5	5	5
777	1	18	1	179	72	4	5	2	4	4	4	4	4	4	4	4	4	4	4	4	4	4	4	1	1	1	1	1	1	1	1	1	1	1	1	1	1	1	1	1	1	1	1	1	6	6	5	5	5
778	1	20	1	170	50	3	3	3	6	5	4	4	1	3	6	1	1	6	4	6	3	4	6	3	3	1	1	1	1	1	1	1	1	1	1	1	1	1	1	1	1	1	1	1	7	7	7	7	7
779	1	22	1	169	52	4	4	1	4	4	3	3	4	1	4	6	4	6	4	6	3	1	6	1	1	1	1	2	1	1	1	2	1	1	1	1	1	1	1	1	2	1	1	1	7	7	7	7	7
780	1	21	1	170	48	3	2	3	4	4	4	4	5	4	4	4	4	4	4	4	4	4	4	2	2	2	1	1	1	1	2	1	1	1	1	1	1	1	1	1	1	1	1	1	7	6	5	6	6
781	2	18	1	177	70	5	2	3	6	6	6	6	6	3	6	6	3	6	5	6	2	4	6	1	1	1	1	1	1	1	1	1	1	1	1	1	1	1	1	1	1	1	1	1	7	7	7	7	7
782	1	21	1	158	44	5	2	3	6	6	6	5	5	3	6	6	6	6	3	5	2	3	6	2	2	1	1	3	1	1	1	2	1	2	1	1	4	2	1	1	3	1	1	1	7	6	7	7	7
783	1	37	2	174	60	3	2	2	5	5	5	4	4	4	5	4	4	5	4	5	4	4	4	2	2	3	1	1	1	1	2	2	1	2	2	1	2	1	1	1	2	1	1	1	7	7	7	7	7
784	1	20	1	173	58	4	3	1	1	2	2	4	3	6	2	4	2	2	6	2	1	2	5	4	3	2	1	3	4	2	4	4	2	3	4	3	4	2	1	1	3	2	4	1	6	4	5	6	6
785	2	32	1	166	46	5	3	2	6	6	6	6	6	6	6	6	6	6	4	6	6	6	6	1	1	1	1	1	1	1	1	1	1	1	1	1	1	1	1	1	1	1	1	1	6	5	7	1	7
786	1	18	1	170	48	3	3	3	2	4	4	5	5	2	3	4	4	4	4	5	4	5	5	1	1	1	1	1	1	1	1	1	1	1	1	1	2	2	1	1	1	1	1	1	2	3	2	1	3
787	1	20	1	176	51	1	3	1	5	3	3	3	3	3	3	3	3	3	3	3	3	3	3	2	2	2	1	2	2	1	1	2	2	1	1	1	2	2	1	2	1	2	1	2	4	5	5	5	5
788	1	20	1	173	60	3	3	2	1	6	6	6	6	6	6	6	6	6	6	6	6	6	6	1	1	1	1	1	1	1	1	1	1	1	1	1	1	1	1	1	1	1	1	1	7	7	7	7	7
789	1	18	1	160	42	4	4	3	3	4	4	3	4	2	3	3	4	3	4	2	5	5	3	2	2	3	2	2	3	2	3	2	3	2	3	2	3	2	1	2	2	3	3	3	3	2	3	3	2
790	1	19	1	175	61	3	2	2	3	4	3	3	3	3	4	3	5	5	4	5	2	2	5	3	3	2	2	3	3	1	3	3	3	3	3	2	2	2	2	2	2	2	2	2	3	4	3	2	4
791	2	27	3	174	60	5	2	2	3	4	4	3	4	3	3	3	3	3	3	5	4	3	4	1	1	1	1	1	1	1	1	1	1	1	1	1	1	1	1	1	1	1	1	1	7	7	5	5	5
792	2	20	1	165	49	3	3	3	4	3	3	6	3	2	4	3	4	4	3	6	3	4	6	1	3	3	1	1	1	1	1	3	1	1	1	2	2	1	2	1	1	1	1	1	7	5	6	3	3
793	1	18	1	162	50	5	3	5	1	1	1	4	4	1	6	6	6	6	4	6	6	1	6	1	2	1	1	1	1	1	1	4	1	1	1	1	1	1	1	1	1	1	1	1	7	7	7	7	7
794	1	19	1	189	104	5	4	4	4	4	3	6	3	4	4	3	3	3	6	6	3	3	6	2	2	2	1	1	1	1	3	3	2	3	3	2	2	2	2	1	1	1	1	1	7	7	7	7	7
795	2	19	1	166	58	2	2	1	4	3	3	4	4	4	3	3	4	4	3	3	3	3	3	2	2	2	1	2	1	1	1	2	1	2	2	2	2	1	2	1	2	2	2	1	6	6	5	6	6
796	1	20	1	180	60	3	5	3	5	4	4	4	4	6	6	5	4	6	3	3	3	4	5	3	3	2	2	1	1	1	4	3	1	2	2	1	3	1	1	1	1	1	1	1	5	5	6	4	6
797	1	20	1	170	48	3	3	2	4	3	4	5	4	5	5	3	4	5	4	5	2	3	4	2	2	1	2	2	1	1	2	4	1	2	1	2	4	1	1	1	2	1	1	1	7	7	7	7	7
798	2	18	1	174	54	1	1	1	1	3	3	6	4	3	2	4	5	5	1	2	3	5	3	2	3	4	1	1	2	4	3	3	3	2	4	2	3	3	3	2	2	2	3	2	4	3	7	3	7
799	2	19	1	160	45	3	4	2	4	4	4	3	3	3	4	4	4	4	3	4	5	4	4	1	2	1	1	2	1	1	2	2	1	1	1	1	1	1	1	1	1	1	1	1	5	5	5	5	6
800	2	20	1	185	84	5	3	5	4	4	4	3	4	5	3	3	4	3	4	5	4	4	5	3	2	1	2	2	2	1	2	2	1	2	2	1	2	1	1	1	2	1	1	1	3	3	3	4	3
801	1	20	1	173	40	4	3	2	4	4	4	4	4	4	4	3	2	2	4	2	3	3	2	1	1	1	2	1	1	1	1	1	1	1	1	1	1	1	1	1	1	1	1	1	7	7	7	7	7
802	1	19	1	175	120	3	3	2	4	4	4	4	4	3	4	4	3	3	4	4	3	4	5	2	2	1	1	2	1	1	1	2	1	1	1	1	1	1	1	1	1	1	1	1	5	5	5	5	5
803	1	21	1	167	60	3	4	3	3	3	3	3	3	3	3	3	3	3	3	3	3	3	3	3	2	3	3	2	3	2	3	3	4	2	1	1	1	3	4	4	3	2	2	3	5	4	3	3	4
804	1	21	1	165	51	4	3	2	4	4	3	3	3	3	3	3	3	3	3	3	3	3	3	2	2	2	2	2	2	2	2	2	2	2	2	2	2	2	2	2	2	2	2	2	4	4	4	4	4
805	2	18	1	173	86	4	3	2	3	2	3	6	5	5	5	3	4	5	2	6	3	3	6	2	1	1	2	2	1	1	3	1	1	2	2	1	1	1	1	1	2	1	2	2	7	6	6	6	7
806	1	19	1	175	120	5	4	3	6	6	6	6	6	6	6	6	6	6	6	6	6	6	6	1	1	1	1	1	1	1	1	1	1	1	1	1	1	1	1	1	1	1	1	1	7	7	7	7	7
807	1	19	1	160	38	4	4	3	5	5	5	5	5	5	5	5	5	5	3	5	5	5	5	1	1	1	1	1	1	1	1	1	1	1	1	1	1	1	1	1	1	1	1	1	7	6	6	6	6
808	1	26	1	160	49	2	1	1	4	4	3	4	3	4	5	3	4	4	4	4	3	3	3	2	2	2	1	1	1	1	2	2	2	2	3	2	2	2	1	2	3	2	1	1	5	5	5	7	7
809	1	19	1	160	47	1	1	1	1	3	4	5	3	5	5	5	1	5	1	5	1	3	5	3	3	1	1	2	1	1	2	3	1	1	3	1	2	1	1	1	2	2	1	1	6	7	4	6	6
810	1	19	1	160	30	1	1	1	6	5	3	1	2	1	1	6	3	1	1	6	2	2	2	3	3	4	2	4	1	1	4	3	2	1	4	3	4	3	3	1	1	1	1	1	5	5	3	3	1
811	1	18	1	160	40	3	2	4	4	4	3	3	3	4	4	4	3	3	4	2	3	5	5	2	2	2	2	2	2	2	2	2	2	2	2	2	2	2	2	2	2	2	2	2	4	4	4	3	3
812	1	20	1	170	55	5	2	3	2	3	2	3	3	6	3	3	3	3	4	4	2	2	4	2	2	1	1	2	2	1	2	2	2	2	2	2	2	2	1	2	2	1	2	2	4	4	4	4	4
813	1	19	1	160	40	5	3	1	6	6	6	6	6	6	6	6	1	6	1	6	3	6	6	1	1	1	1	1	1	1	1	3	1	1	1	1	1	1	1	1	1	1	1	1	5	5	5	5	5
814	2	18	1	166	55	2	1	1	3	3	3	3	3	3	3	3	3	3	3	3	3	3	3	3	2	2	1	1	2	1	2	4	2	3	2	2	3	2	1	2	3	2	2	1	5	7	7	7	7
815	1	18	1	173	35	2	1	2	1	1	2	4	3	1	1	1	3	4	4	6	1	3	6	2	1	1	1	4	3	1	2	4	4	4	1	4	1	4	1	4	4	4	4	4	4	1	2	1	1
816	2	19	1	160	60	3	5	2	5	4	1	6	6	6	5	3	2	3	1	5	4	2	6	1	3	1	1	3	1	2	3	1	1	3	2	3	2	1	1	2	1	1	1	1	2	2	2	2	2
817	2	19	1	178	49	1	1	4	6	4	4	1	3	6	6	1	1	4	1	6	1	3	6	2	1	1	1	1	1	1	1	1	1	1	1	1	2	1	1	1	1	1	1	1	7	7	7	5	7
818	2	19	1	165	47	4	3	3	4	5	5	5	6	4	5	4	4	5	3	6	5	4	6	1	2	1	1	2	1	1	1	2	1	1	1	1	2	1	1	1	1	1	1	1	7	7	7	7	6
819	1	19	1	173	35	4	4	3	4	3	4	5	5	5	5	5	5	5	5	5	5	5	4	2	1	2	1	2	1	1	2	2	2	2	1	2	2	1	1	2	1	1	1	1	3	3	3	3	3
820	1	19	1	173	55	5	5	5	6	5	6	4	5	5	5	5	5	4	1	5	3	6	6	1	1	1	1	1	1	1	1	2	1	1	1	1	1	1	1	1	1	1	1	1	4	5	5	5	5
821	1	20	1	173	40	5	2	3	4	3	4	4	6	6	6	4	4	6	3	6	1	4	6	2	1	1	2	1	1	2	2	3	1	1	2	2	3	1	1	1	2	1	1	1	7	6	6	4	7
822	1	18	1	166	48	5	4	3	6	4	4	4	4	3	4	6	1	6	1	6	4	5	6	1	2	1	1	1	1	1	1	1	1	1	1	1	1	1	1	1	1	1	1	1	6	6	6	6	6
823	2	19	1	167	49	3	3	2	3	3	3	3	5	3	3	3	3	3	5	4	4	4	4	2	1	1	1	1	1	1	1	1	1	1	1	1	1	1	1	1	1	1	1	1	7	7	7	7	7
824	2	18	1	161	44	3	3	2	5	5	3	4	4	3	4	4	3	3	4	4	4	3	5	2	2	1	1	2	1	1	2	3	1	1	2	1	2	2	2	1	2	2	1	1	5	5	4	4	4
825	2	20	1	172	57	3	4	4	6	6	6	6	6	6	6	6	6	6	5	6	4	5	6	1	1	1	1	1	1	1	2	2	1	1	1	1	3	1	1	1	1	1	1	1	7	7	7	7	7
826	1	19	1	165	65	3	4	2	3	3	3	3	4	3	4	3	3	3	6	6	4	4	4	2	3	2	1	3	1	1	4	4	2	2	2	2	3	2	2	2	2	2	2	2	7	7	7	7	7
827	2	20	1	172	62	4	3	3	4	4	3	3	4	4	4	3	4	4	4	4	4	3	4	2	2	2	2	2	1	1	2	3	1	1	2	1	1	1	1	1	1	2	1	1	5	5	5	5	5
828	1	18	1	172	52	3	4	3	5	3	4	3	3	6	3	3	3	3	4	6	2	3	5	1	2	1	1	2	1	1	1	4	2	1	1	1	1	1	1	2	1	2	2	1	4	4	3	4	2
829	2	21	1	179	49	1	2	1	6	6	4	6	6	3	6	6	6	4	6	6	2	3	6	1	1	1	1	1	1	1	1	2	1	1	1	2	2	1	1	1	1	1	1	1	7	7	7	6	6
830	2	19	1	179	70	5	3	2	6	4	6	5	6	2	6	5	4	6	4	6	3	4	6	1	1	1	1	1	1	1	1	2	1	1	1	1	1	1	1	1	1	1	1	1	7	7	7	7	7
831	2	18	1	170	57	5	2	1	4	3	3	5	5	6	3	3	6	5	6	4	2	1	5	3	3	2	1	2	1	1	3	2	2	3	3	3	2	3	1	3	1	2	1	2	3	3	3	3	3
832	2	20	1	169	58	5	3	1	3	4	4	5	3	3	6	6	4	6	3	6	4	4	6	1	2	1	1	1	1	1	1	1	1	1	1	1	1	1	1	1	1	1	1	1	7	7	7	7	7
833	1	19	1	179	70	4	3	1	3	5	3	6	2	6	6	6	5	5	5	6	1	4	6	4	2	1	2	1	4	2	4	4	1	2	4	3	2	2	1	1	1	1	1	1	4	2	3	3	2
834	1	20	1	165	52	5	3	4	5	6	6	4	4	6	6	6	6	6	6	6	6	6	6	3	1	1	1	1	1	1	1	1	1	1	1	1	1	1	1	1	1	1	1	1	7	7	7	7	7
835	1	20	1	162	53	5	1	3	6	4	5	6	2	3	5	6	3	5	2	5	1	4	3	2	2	3	1	3	3	1	1	3	1	1	1	1	2	1	1	1	1	1	1	1	7	6	6	5	6
836	1	21	1	174	60	1	1	1	6	4	6	6	6	6	6	6	6	6	6	6	6	5	6	1	1	1	1	1	1	1	1	2	1	2	2	2	3	1	1	1	1	1	1	1	6	7	6	6	6
837	1	32	3	169	51	4	3	4	6	6	6	4	4	3	3	6	2	4	2	3	3	4	3	3	1	2	1	2	2	1	2	2	2	2	2	2	2	2	1	1	2	2	1	2	7	7	7	7	7
838	1	20	1	165	59	5	1	3	3	1	1	3	2	1	2	2	3	2	2	2	2	2	6	2	2	2	1	2	2	3	2	3	2	2	2	2	2	2	2	1	4	2	1	4	2	5	5	5	4
839	1	20	1	173	38	5	5	5	6	6	6	6	6	5	6	6	6	6	6	6	6	6	6	4	4	4	4	4	4	4	4	4	4	4	4	4	4	4	4	4	4	4	4	4	7	7	7	7	7
840	1	22	1	165	55	4	5	1	4	5	5	5	5	3	5	4	4	4	3	6	6	6	6	1	1	1	1	1	1	1	1	1	1	1	1	1	1	1	1	1	1	1	1	1	6	6	6	5	4
841	2	18	1	162	64	5	3	1	5	2	3	5	5	2	5	5	5	5	5	5	2	3	5	1	2	1	2	2	2	1	3	2	1	1	1	2	1	1	2	1	1	2	2	1	6	6	5	5	6
842	1	18	1	195	127	3	3	2	5	4	5	4	5	3	6	3	3	3	2	5	3	3	6	2	1	2	1	1	2	1	3	2	1	1	2	2	2	1	1	1	1	2	2	1	5	4	5	5	6
843	1	21	1	189	90	1	3	1	1	6	3	3	2	3	3	3	3	3	3	3	2	3	3	2	2	3	2	3	3	2	2	2	3	2	3	2	2	2	2	2	2	2	2	2	2	2	2	2	2
844	1	20	1	170	46	5	2	5	6	1	5	3	2	4	2	4	5	4	5	4	5	5	5	4	2	1	4	3	4	3	4	3	2	2	2	4	2	4	4	2	1	1	2	3	3	3	3	3	3
845	1	21	1	176	57	2	3	2	3	3	5	3	3	3	3	3	3	3	2	3	3	3	3	3	3	2	2	3	3	2	2	3	3	2	2	3	3	2	2	3	3	2	2	3	7	7	7	4	4
846	1	18	1	173	49	3	4	3	3	2	3	3	3	2	2	2	3	3	3	3	3	3	3	2	2	2	2	2	1	2	2	2	3	2	2	2	2	2	2	1	2	2	2	2	4	4	4	4	4
847	2	21	1	175	58	4	3	1	3	3	2	6	2	3	3	3	2	2	5	5	2	2	6	1	3	1	2	4	2	1	2	4	1	2	3	3	1	1	2	1	1	1	2	1	6	4	5	5	5
848	2	19	1	180	61	5	3	1	5	4	4	6	4	1	3	5	3	3	2	5	3	4	6	1	1	1	1	1	1	1	2	2	2	2	1	1	2	1	1	1	1	2	1	1	7	7	7	7	7
849	1	19	1	170	97	5	3	1	4	4	5	1	1	6	1	3	1	2	4	5	4	4	2	2	3	2	1	2	1	1	1	1	1	1	1	1	1	1	1	1	1	1	1	1	7	7	7	7	7
850	2	19	1	173	58	4	4	3	6	5	6	4	6	3	6	6	4	6	6	6	6	6	6	1	4	1	1	1	1	1	1	1	1	1	1	1	1	1	1	1	1	1	1	1	4	5	4	4	2
851	1	18	1	168	57	3	4	2	4	3	2	4	4	3	1	3	2	5	4	2	3	3	3	2	2	3	3	2	3	3	3	2	3	3	3	2	3	2	2	2	3	2	3	2	4	4	5	3	5
852	2	19	1	170	55	5	4	3	6	6	6	6	6	2	6	1	4	6	6	6	6	6	6	3	3	1	1	1	1	1	1	1	1	1	1	1	1	1	1	1	1	1	1	1	6	5	5	6	7
853	1	21	1	177	67	3	3	2	1	5	5	4	3	3	4	4	4	4	4	4	4	4	4	2	2	1	1	1	1	1	1	2	2	1	2	1	1	1	1	1	1	1	1	1	6	5	5	5	5
854	1	40	3	167	48	5	5	5	6	6	6	6	6	6	6	6	6	6	6	6	6	6	6	4	4	4	4	4	4	4	4	4	4	4	4	4	4	4	4	4	4	4	4	4	1	1	1	1	1
855	1	19	1	174	58	5	4	4	6	4	3	4	3	3	5	3	3	4	2	5	3	2	5	1	1	1	1	2	2	1	1	2	1	1	1	1	1	1	1	1	1	1	1	1	7	6	6	5	7
856	2	20	1	173	31	2	2	1	6	4	6	6	6	6	6	6	5	6	5	6	6	6	6	1	1	1	1	1	1	1	2	2	1	1	1	1	1	1	1	1	1	1	1	1	7	7	7	7	7
857	1	18	1	160	40	1	1	1	6	3	1	4	6	1	1	1	1	1	1	6	1	1	6	1	2	2	1	4	2	1	2	2	2	2	2	2	2	2	2	2	2	2	2	1	4	4	4	4	4
858	2	22	1	188	105	5	2	5	2	3	3	4	5	3	4	4	3	4	3	4	1	2	4	1	2	1	1	2	1	1	2	2	1	1	1	1	1	1	1	1	1	1	1	1	7	7	7	7	7
859	2	20	1	173	60	5	3	1	3	3	3	4	4	1	3	3	3	3	3	6	2	2	3	2	2	2	1	2	1	1	2	2	2	2	1	2	1	1	1	2	1	2	1	1	6	5	5	5	4
860	1	19	1	173	33	4	3	4	6	5	4	1	1	5	6	6	5	6	6	6	3	4	6	4	4	3	1	2	2	1	3	2	1	3	4	2	3	2	2	1	1	1	1	1	7	5	4	5	7
861	1	20	1	173	33	3	3	2	6	6	6	4	3	6	6	6	4	6	3	6	6	6	5	1	1	1	1	2	1	1	1	1	1	1	1	1	1	1	1	1	1	1	1	1	5	6	6	6	6
862	2	20	1	163	51	2	4	1	5	1	2	5	2	2	2	3	4	3	5	6	2	2	4	2	2	3	3	3	2	2	3	4	3	3	3	3	2	3	3	3	2	2	2	3	3	3	3	6	4
863	2	20	1	168	54	5	5	4	6	5	5	3	4	4	4	4	4	4	4	4	4	4	4	1	1	1	1	1	1	1	1	1	1	1	2	1	1	1	1	1	1	1	1	1	7	6	6	5	7
864	2	19	1	163	60	3	5	1	3	3	4	6	6	3	4	6	4	5	2	6	2	3	6	1	2	2	1	2	1	1	2	3	2	1	1	2	2	1	1	1	1	1	1	1	5	7	5	7	6
865	1	18	1	167	46	3	3	1	3	3	3	3	3	1	5	5	5	4	4	5	3	4	5	3	3	2	2	1	2	3	3	4	3	2	2	2	3	3	2	2	1	2	3	1	3	3	3	4	5
866	1	19	1	162	36	5	5	4	6	3	5	6	6	3	6	6	3	6	3	6	2	4	6	2	2	1	1	1	1	1	1	1	1	2	1	1	2	1	1	1	1	1	1	1	7	7	7	7	7
867	1	19	1	160	47	5	3	2	3	3	3	2	3	3	4	4	3	4	3	4	4	3	3	2	2	2	2	3	2	1	2	2	2	2	2	3	2	2	2	1	1	2	1	2	5	4	4	4	4
868	1	19	1	160	49	4	3	3	6	3	3	4	4	3	3	4	4	4	1	5	3	3	5	2	2	1	1	2	2	1	3	3	2	2	2	2	2	2	3	2	2	2	2	2	4	4	4	4	4
869	2	20	1	160	46	3	3	2	3	4	3	4	4	5	5	4	3	2	4	6	3	3	3	2	2	2	2	3	2	3	3	3	2	2	2	3	2	2	2	1	1	2	2	1	6	6	6	6	6
870	1	19	1	173	39	5	3	2	5	4	6	1	1	6	1	1	1	1	1	6	4	4	4	4	4	1	1	1	1	1	2	2	2	4	4	2	3	1	2	1	2	1	1	1	5	6	5	3	6
871	1	19	1	178	56	4	4	2	3	3	3	3	5	4	4	4	4	4	4	5	3	4	5	2	3	3	2	3	3	2	1	1	1	1	1	1	1	1	1	1	1	1	1	1	4	4	5	4	3
872	2	22	1	167	51	3	4	3	5	5	5	3	6	1	6	6	5	6	4	6	4	6	6	1	1	1	1	1	1	1	1	1	1	1	1	1	4	1	2	1	1	1	1	4	6	7	6	4	7
873	1	19	1	165	45	4	3	1	4	3	3	4	2	4	5	5	3	3	2	6	3	3	4	2	2	2	1	3	2	1	3	4	1	3	4	2	1	2	1	2	3	1	1	1	4	5	5	6	2
874	1	20	1	171	32	5	3	2	5	4	6	5	6	3	6	6	6	6	6	6	6	6	6	1	4	1	1	1	1	1	1	2	1	1	1	1	1	2	1	1	1	1	1	1	7	7	7	7	7
875	1	18	1	175	80	5	4	3	1	3	1	4	3	4	3	3	2	2	3	3	4	4	3	3	3	2	2	3	2	2	3	3	3	2	2	2	2	2	2	2	3	2	2	2	4	6	5	4	3
876	1	18	1	180	27	4	3	1	4	1	3	1	3	6	4	4	3	3	4	6	2	3	6	2	2	1	1	2	1	1	2	2	1	1	1	1	1	1	1	1	1	1	2	1	7	7	7	5	6
877	1	19	1	171	60	4	4	1	5	3	1	3	3	2	3	3	1	2	6	6	1	1	6	3	2	2	1	3	3	1	3	3	3	3	3	3	3	3	3	3	3	2	2	2	3	3	3	3	2
878	1	20	1	165	45	5	4	2	4	4	4	1	3	6	4	3	3	4	3	4	4	4	5	3	3	3	3	2	1	1	3	3	4	4	4	4	4	4	4	4	4	4	4	4	3	2	2	2	2
879	1	19	1	160	49	4	4	4	6	6	6	6	6	6	6	6	6	6	6	6	6	6	6	1	1	1	1	1	1	1	1	1	1	1	1	1	1	1	1	1	1	1	1	1	7	7	7	7	7
880	2	19	1	170	54	4	1	3	6	4	4	3	2	4	3	2	2	2	2	5	3	2	4	2	1	1	1	3	1	1	1	1	1	1	1	1	1	1	1	1	3	2	1	1	7	7	7	7	7
881	2	19	1	162	42	3	5	2	4	4	3	5	5	6	5	4	4	4	5	6	2	3	6	1	2	1	1	2	1	1	2	3	1	1	1	2	3	2	1	1	2	3	1	1	6	6	6	5	6
882	2	20	1	160	44	3	3	2	3	5	3	3	5	6	5	6	4	4	3	4	3	3	3	2	2	1	1	2	1	1	2	3	2	2	2	2	4	1	2	1	1	1	1	1	7	7	5	4	5
883	1	20	1	190	52	5	3	4	2	4	4	4	4	2	3	4	1	5	2	2	4	5	3	2	2	1	1	2	4	2	2	3	3	1	2	1	3	3	2	3	1	3	2	3	2	2	2	4	3
884	1	19	1	160	46	1	1	1	4	2	3	6	1	6	4	1	3	3	2	6	2	2	5	2	1	1	1	3	2	1	1	1	3	3	2	1	2	1	3	3	1	1	1	3	2	4	2	2	2
885	1	18	1	165	50	1	1	2	4	4	4	4	6	4	6	3	4	6	3	6	3	3	6	1	2	1	1	1	1	1	1	3	1	1	1	1	1	1	1	1	1	1	1	1	5	5	5	5	5
886	2	19	1	165	51	4	4	1	5	6	5	4	5	6	6	6	5	6	4	6	6	5	6	1	2	1	1	1	1	1	1	1	1	1	1	1	2	1	1	3	1	1	1	2	4	6	6	4	6
887	1	20	1	181	61	5	3	2	5	4	4	5	5	3	4	5	4	5	5	5	5	5	5	2	3	2	2	1	1	1	2	2	1	2	2	2	2	2	1	1	1	1	1	1	6	6	6	6	6
888	1	21	1	175	55	3	4	1	6	6	6	6	6	4	5	5	5	5	5	4	5	5	6	1	1	1	1	1	1	1	1	1	1	1	1	1	1	1	1	1	1	1	1	2	6	6	6	7	6
889	2	19	1	165	80	3	5	1	4	4	4	5	1	6	5	5	1	4	1	4	1	4	4	2	3	2	1	2	1	1	2	3	4	2	2	2	2	2	3	2	2	2	2	2	5	4	2	3	4
890	1	20	1	168	58	4	5	4	6	5	6	6	4	5	6	6	6	6	3	6	1	2	6	1	2	1	1	1	1	1	2	1	1	1	1	1	1	1	1	1	2	2	1	1	7	7	7	7	7
891	2	21	1	179	78	2	2	2	3	3	2	5	6	1	3	3	3	3	2	4	1	3	4	2	2	1	2	1	1	1	3	3	2	2	2	2	1	1	1	1	2	2	1	1	5	5	5	5	4
892	2	20	1	179	65	5	4	3	3	3	3	3	3	3	3	3	3	3	3	3	3	3	3	2	2	2	2	2	2	2	2	2	2	2	2	2	2	2	2	2	2	2	2	2	5	5	5	6	6
893	2	21	1	162	41	3	4	1	3	3	2	5	4	3	3	3	3	4	3	3	2	3	5	2	2	1	1	2	1	1	2	2	1	2	2	1	2	3	3	2	2	2	2	2	3	4	3	4	3
894	1	20	1	183	65	5	3	3	4	4	4	5	6	6	6	6	5	6	3	6	3	4	3	1	2	1	1	3	1	2	1	1	1	1	1	1	3	1	1	1	2	1	1	1	7	7	7	7	7
895	2	19	1	173	54	4	2	1	4	3	3	4	5	3	3	4	4	4	4	4	3	4	6	2	1	1	2	1	2	1	2	1	2	1	1	3	2	2	1	2	1	1	2	1	5	5	5	5	5
896	1	19	1	160	46	4	3	1	6	5	3	3	2	3	2	2	3	1	2	3	3	3	2	2	2	3	3	3	2	2	4	3	3	2	2	2	2	2	2	3	1	3	3	2	3	3	3	4	3
897	1	22	1	177	60	4	5	4	5	5	5	3	6	5	5	5	5	5	5	6	5	6	5	3	2	3	3	1	1	1	1	1	2	1	1	1	1	1	1	1	1	1	1	1	6	6	6	7	6
898	2	19	1	171	51	3	3	3	4	4	3	3	4	4	4	3	3	4	3	4	3	3	4	2	2	2	2	2	1	2	2	2	2	2	2	2	2	2	2	2	2	2	2	1	5	5	5	5	5
899	1	21	1	166	51	3	1	2	4	2	1	2	2	1	1	1	3	3	4	3	2	1	4	2	4	2	3	3	2	3	2	4	3	3	2	2	2	2	4	2	3	4	2	2	5	4	4	3	3
900	2	20	1	168	50	3	3	2	6	4	5	6	6	6	6	5	5	6	3	6	5	5	6	1	1	1	1	1	1	1	1	2	1	1	1	1	1	1	1	1	1	1	1	1	6	6	6	6	6
901	1	19	1	173	68	5	3	3	4	4	3	5	6	6	4	3	5	5	2	6	3	1	6	2	3	1	1	2	2	1	3	3	2	2	2	1	2	1	1	2	2	3	1	1	6	6	5	4	5
902	2	32	3	177	55	4	4	3	6	5	6	4	6	2	6	6	6	6	4	6	5	5	6	3	1	1	1	1	1	1	2	2	1	2	1	2	2	2	1	1	2	1	1	1	7	7	7	7	7
903	2	22	1	185	110	2	2	1	5	4	3	5	4	5	5	5	5	5	5	5	5	3	5	1	2	1	2	2	1	2	1	2	2	2	1	1	1	2	1	1	1	1	1	1	4	5	5	6	4
904	1	19	1	171	64	4	4	2	6	4	3	4	6	3	3	4	3	3	5	5	2	3	3	2	2	1	1	1	2	1	2	3	2	2	2	2	3	2	1	1	1	2	1	1	3	4	4	5	3
905	1	20	1	171	64	3	1	2	5	4	4	5	3	5	4	3	4	4	3	5	2	3	5	2	2	1	1	2	2	1	2	3	3	2	2	2	1	1	2	2	2	1	1	2	3	3	5	4	5
906	1	19	1	171	64	5	2	1	4	4	5	5	3	4	5	5	5	5	5	5	3	5	3	2	2	3	1	2	1	1	3	3	1	1	2	1	1	1	2	1	1	1	1	1	5	6	3	4	5
907	2	19	1	171	64	5	4	1	6	4	3	3	1	1	3	3	2	2	4	4	2	2	5	4	3	2	2	3	3	2	4	4	1	3	3	2	4	3	3	1	2	2	1	1	6	3	2	3	3
908	1	20	1	171	64	5	3	3	2	5	5	2	1	3	1	1	1	1	4	2	1	1	5	3	2	4	2	2	2	2	4	4	2	4	4	4	3	4	4	2	2	3	2	2	4	4	3	3	3
909	2	20	1	171	64	4	3	2	4	4	5	5	4	2	4	1	3	3	2	4	4	2	5	2	2	1	1	1	2	1	3	2	2	2	1	2	1	2	1	1	1	2	2	1	5	4	4	3	5
910	1	20	1	171	64	1	1	1	1	5	3	4	6	3	3	1	5	5	6	6	4	4	6	2	2	1	3	2	1	1	1	4	1	1	1	1	4	1	1	1	1	1	1	1	7	7	2	7	2
911	2	19	1	171	64	4	3	1	3	6	3	5	5	6	5	5	5	5	3	5	3	4	4	2	3	2	1	2	2	1	2	2	1	1	1	1	2	1	1	1	3	1	1	1	6	6	6	6	6
912	1	19	1	171	64	4	4	3	6	4	4	1	3	3	5	6	4	6	6	6	3	5	6	1	2	1	1	1	1	1	1	2	1	2	1	1	3	1	1	2	1	1	1	1	7	7	7	5	7
913	1	22	1	162	55	3	3	4	3	3	4	4	3	4	4	4	4	4	4	5	2	3	5	2	2	2	2	3	2	2	2	4	3	3	2	2	2	2	1	2	2	1	2	1	4	6	5	5	4
914	2	18	1	168	69	5	2	1	6	6	6	5	6	5	6	5	6	6	5	6	6	6	6	1	2	1	1	2	1	2	1	1	2	1	1	1	2	1	2	1	1	1	1	1	5	6	5	5	6
915	1	20	1	171	64	4	3	3	5	6	5	6	4	6	5	3	4	6	3	5	3	4	6	1	2	1	1	1	1	1	2	2	2	2	2	2	1	2	2	2	1	2	2	2	7	7	7	7	7
916	1	21	1	171	64	5	5	4	6	6	6	6	6	6	6	6	6	6	3	6	3	6	6	1	1	1	1	1	1	1	1	2	1	1	1	1	1	1	1	1	1	1	1	1	7	7	7	7	7
917	1	22	1	162	55	3	5	3	4	3	3	6	1	4	2	2	2	2	1	6	6	2	6	2	2	2	1	4	2	1	2	3	2	1	1	1	2	1	1	1	3	2	1	1	7	7	7	7	7
918	1	18	1	162	55	5	4	3	5	3	3	5	5	4	5	5	5	5	3	6	3	3	5	2	1	1	1	1	1	1	2	3	1	1	1	1	2	1	1	1	1	1	1	1	7	5	7	7	7
919	1	19	1	171	64	3	3	2	5	3	5	2	1	3	3	5	4	4	3	6	4	3	6	3	2	2	1	3	4	2	2	4	4	3	3	3	3	2	1	2	2	3	2	1	2	6	4	5	6
920	1	21	1	171	64	2	3	3	1	1	1	1	1	1	1	1	1	1	1	1	1	1	1	1	1	1	1	1	1	1	1	1	1	1	1	1	1	1	1	1	1	1	1	1	7	7	7	7	7
921	1	20	1	162	55	3	3	3	3	1	1	1	3	3	4	4	3	5	2	4	3	3	3	2	2	2	2	2	2	2	2	2	1	2	2	2	2	2	1	1	2	2	2	2	5	5	5	5	6
922	2	18	1	160	51	2	3	2	3	3	3	3	3	3	3	3	3	3	3	3	3	3	3	3	3	3	3	3	3	3	3	3	3	3	3	3	3	2	2	2	2	2	2	2	4	4	4	4	4
923	1	19	1	168	48	1	1	1	5	4	6	6	1	6	6	6	4	6	6	6	6	4	6	1	1	1	1	1	1	1	1	1	1	1	1	1	1	1	1	1	1	1	1	1	7	7	6	7	7
924	1	20	1	190	81	3	3	3	6	5	6	3	5	3	4	5	1	4	1	6	4	5	6	2	1	1	1	2	1	1	1	2	1	1	1	1	3	1	1	1	1	1	1	1	7	7	7	7	7
925	2	21	1	179	72	3	5	2	2	3	3	2	2	3	3	3	2	2	3	3	2	3	4	2	2	3	2	2	2	2	2	3	3	3	3	3	2	3	3	3	3	3	2	3	5	4	2	2	2
926	1	20	1	160	50	4	5	1	1	4	3	6	1	2	6	6	4	4	2	6	1	3	6	1	2	3	2	2	3	1	3	2	3	3	3	3	2	2	2	2	3	1	1	3	3	3	3	2	4
927	1	20	1	160	43	3	4	4	3	3	3	6	1	3	2	2	2	2	2	2	2	2	4	2	2	1	2	2	2	2	2	2	2	2	2	2	2	2	2	1	2	2	3	1	7	7	7	7	7
928	1	20	1	173	57	3	3	4	3	4	5	3	3	5	5	6	6	4	3	5	5	5	6	2	3	2	2	2	2	2	2	1	1	1	2	1	1	1	1	1	1	1	1	1	6	6	6	6	7
929	1	21	1	160	42	1	2	3	5	4	4	5	5	1	4	4	3	4	5	5	3	3	4	2	2	1	2	2	1	1	2	1	1	1	1	3	2	1	2	2	1	1	1	1	5	4	5	4	4
930	1	21	1	168	61	3	3	5	3	4	4	5	3	2	3	4	2	4	1	5	2	4	4	2	1	1	2	1	3	1	2	3	2	2	2	2	3	2	3	2	3	1	1	3	6	6	5	6	6
931	1	21	1	163	54	5	2	1	1	1	1	3	3	3	3	3	1	1	2	6	1	2	5	4	4	1	1	2	4	3	3	4	4	2	1	1	2	1	1	2	2	2	3	3	4	6	3	3	3
932	1	19	1	160	51	2	4	5	3	3	4	6	2	4	3	1	3	3	1	6	3	2	2	4	3	3	2	3	2	1	3	2	3	3	3	2	1	1	2	2	2	1	1	2	5	4	4	1	3
933	1	21	1	173	49	4	5	4	6	6	1	6	6	1	6	6	6	6	6	6	1	1	6	1	4	1	1	4	4	1	4	4	1	1	1	1	1	1	1	1	1	1	1	1	7	7	7	7	7
934	1	21	1	165	71	4	4	3	3	3	3	3	3	3	3	3	3	3	3	3	3	3	3	3	2	2	2	2	2	2	2	2	2	2	2	2	2	2	2	2	2	2	2	2	3	3	3	3	4
935	1	21	1	170	65	3	2	4	5	4	4	6	5	2	4	4	4	4	3	4	3	4	4	2	2	2	1	1	1	1	2	2	2	2	2	2	2	2	2	2	3	1	1	2	5	5	5	5	5
936	2	21	1	170	50	4	3	1	3	2	3	4	3	3	4	5	4	3	2	3	3	4	3	2	3	2	3	1	2	2	2	2	1	2	2	2	3	2	2	2	2	1	1	1	7	5	6	6	5
937	1	20	1	175	95	3	5	4	3	3	3	1	1	3	2	2	3	2	3	4	1	1	1	2	3	3	2	2	2	2	2	3	3	3	2	2	2	3	2	3	3	2	3	3	4	5	2	5	4
938	2	20	1	173	74	2	5	3	6	6	3	6	4	1	4	3	3	6	3	6	3	4	6	2	3	1	1	3	1	1	1	1	1	1	1	1	1	1	1	1	1	1	1	1	6	7	6	7	7
939	1	20	1	169	55	4	5	4	4	4	4	4	4	4	4	4	4	4	3	3	3	4	3	2	3	1	1	2	2	3	1	3	3	2	2	2	2	2	1	2	2	1	1	2	4	4	6	5	3
940	1	21	1	170	73	2	4	3	3	3	6	1	3	4	4	5	4	4	3	3	5	4	6	1	2	1	2	2	1	1	2	1	1	2	2	1	4	1	1	1	2	2	1	1	7	7	5	6	7
941	1	19	1	160	49	3	4	3	4	4	4	3	4	6	5	3	4	3	3	3	3	4	4	2	1	2	2	2	2	2	2	2	2	2	2	2	2	2	2	2	2	2	2	2	5	5	5	5	5
942	1	20	1	163	58	3	5	4	4	4	4	5	5	4	4	4	5	5	4	4	3	4	5	2	2	1	1	1	1	1	2	3	2	2	2	2	1	2	1	2	1	1	2	1	6	6	6	6	6
943	2	20	1	185	84	2	3	3	3	3	3	3	3	3	3	3	3	3	3	3	3	3	3	1	2	1	1	1	4	2	1	2	1	2	2	2	2	2	2	2	3	2	2	2	5	5	5	6	5
944	2	19	1	160	65	3	3	3	5	4	5	4	3	5	4	3	3	4	4	4	3	4	4	2	3	2	2	2	3	2	3	3	2	2	2	2	1	2	3	2	2	1	2	2	3	3	2	3	3
945	1	19	1	168	53	3	2	1	3	2	3	3	3	3	3	3	3	3	3	3	3	3	3	2	2	2	2	2	2	2	2	2	2	2	2	2	2	2	2	2	2	2	2	2	4	4	4	4	4
946	1	19	1	182	62	2	2	3	1	1	1	3	1	6	6	1	1	6	5	1	1	1	1	4	3	4	1	2	4	4	4	4	4	3	4	4	4	1	4	4	4	3	1	4	1	4	1	1	1
947	2	20	1	169	52	3	4	2	4	4	4	6	4	4	4	4	4	4	2	6	3	3	5	1	2	1	2	1	1	1	2	2	1	1	1	1	1	1	1	1	1	1	1	1	7	7	7	7	7
948	1	18	1	170	60	4	3	5	3	4	3	6	6	2	3	3	4	3	2	6	2	4	3	2	2	3	3	1	2	2	3	4	2	3	4	2	2	1	1	1	2	2	2	3	7	5	6	7	4
949	1	18	1	177	66	3	3	5	4	4	2	4	4	4	3	3	3	3	3	6	1	2	6	2	2	1	1	2	1	1	3	2	1	2	2	2	3	2	1	1	2	1	1	1	7	6	6	6	6
950	1	19	1	176	56	3	4	5	6	4	5	4	1	1	6	6	6	6	1	6	6	6	6	1	2	1	1	1	1	1	1	2	1	1	1	1	1	1	1	1	1	1	1	1	7	7	7	7	7
951	2	19	1	170	100	3	4	4	3	3	3	3	4	4	3	4	4	5	3	6	3	3	4	2	1	1	1	3	1	1	2	2	2	2	1	1	1	1	1	1	1	2	1	1	3	4	3	4	3
952	1	18	1	160	48	3	3	3	6	3	5	6	6	3	6	6	6	4	1	6	4	4	6	1	4	2	2	4	3	1	1	2	1	1	1	1	1	1	1	1	4	1	1	1	4	4	4	4	4
953	1	18	1	175	77	5	4	2	3	4	4	4	5	3	5	5	3	3	6	6	1	3	6	2	1	1	1	1	1	1	1	1	1	1	2	1	1	1	1	1	1	1	1	1	7	7	7	4	4
954	2	19	1	160	55	3	2	4	6	4	6	6	6	6	6	6	6	6	1	6	6	6	6	1	3	1	1	1	1	1	1	1	1	1	1	1	1	1	1	1	1	1	1	1	7	7	7	7	7
955	1	18	1	183	80	2	4	3	5	6	5	6	4	5	6	3	3	5	2	6	2	3	6	2	1	1	1	2	1	1	1	1	1	3	2	2	1	2	1	1	1	1	1	1	7	6	5	7	7
956	1	20	1	160	46	2	2	2	5	4	2	2	4	3	4	5	3	4	4	5	2	2	5	2	1	2	2	3	1	1	2	1	2	1	2	2	1	1	1	1	1	1	1	1	5	4	5	5	4
957	1	19	1	161	47	3	4	4	4	3	4	4	4	1	3	2	3	3	4	5	3	3	4	2	1	1	1	3	1	1	2	2	2	2	1	2	2	1	2	1	1	1	1	1	4	5	5	4	5
958	2	20	1	177	70	3	5	2	6	5	4	5	6	5	6	5	5	5	3	6	3	3	6	2	2	1	3	2	2	3	2	3	1	2	1	2	2	2	2	1	1	2	1	1	6	6	6	6	6
959	1	19	1	178	73	3	3	5	6	5	6	6	1	2	6	5	1	6	6	6	4	4	6	1	1	4	1	1	1	1	1	1	1	1	1	1	3	1	1	1	1	1	1	1	7	7	7	6	6
960	2	20	1	177	109	2	4	3	3	5	5	2	3	3	3	3	4	3	6	2	4	2	3	2	2	3	3	3	2	3	1	1	1	1	1	1	1	1	1	1	1	2	1	1	7	7	7	7	7
961	1	19	1	160	55	3	5	3	2	4	2	3	3	3	3	3	3	3	2	2	2	1	3	2	3	3	3	3	2	2	2	3	3	2	2	2	2	2	2	2	2	2	3	2	2	2	2	2	2
962	1	19	1	180	87	3	3	3	1	3	3	5	2	2	3	6	2	4	2	3	3	3	5	2	2	1	1	1	1	1	2	2	3	2	1	2	1	1	3	4	1	1	1	4	3	6	5	7	7
963	1	19	1	180	29	4	4	3	4	4	5	5	4	4	5	5	4	4	3	4	3	5	5	2	1	1	1	1	2	1	3	2	1	1	1	1	1	1	1	1	1	1	2	1	5	5	5	4	4
964	1	21	1	166	43	1	4	3	2	2	2	2	2	2	2	2	2	2	6	2	2	2	6	3	3	1	2	3	2	2	4	1	2	3	3	1	1	2	1	2	1	2	1	1	3	3	4	3	4
965	2	19	1	175	70	3	3	4	6	4	5	3	6	1	5	6	5	6	2	5	5	5	6	1	1	1	1	1	1	1	1	1	1	1	1	1	2	1	1	1	1	1	1	1	7	7	7	7	7
966	2	20	1	173	44	1	2	2	6	4	5	4	4	4	4	4	4	4	4	4	4	4	4	1	2	2	2	1	1	1	2	2	1	1	2	1	1	1	1	1	1	1	1	1	6	6	6	6	6
967	1	19	1	160	48	4	4	3	2	4	3	1	5	2	4	4	5	4	5	4	4	5	4	2	2	2	3	2	2	2	3	2	2	2	2	2	2	2	2	2	2	2	2	2	6	6	6	6	6
968	2	19	1	166	84	3	4	3	5	6	6	6	5	4	4	3	5	5	3	6	5	4	6	3	1	1	1	1	2	1	2	2	1	2	2	1	2	1	1	1	2	1	1	1	5	4	4	4	6
969	2	20	1	160	44	1	2	2	2	4	1	2	3	2	1	1	4	4	3	2	5	2	3	2	3	3	2	2	2	2	1	1	1	1	1	2	2	2	1	2	2	2	2	3	4	4	4	4	4
970	1	17	1	168	56	3	4	3	5	4	6	6	2	1	2	2	2	2	5	6	2	5	6	4	3	1	2	1	1	1	3	3	2	2	4	2	4	1	2	1	4	2	2	1	7	5	5	5	5
971	1	18	1	165	61	3	5	3	4	3	4	5	3	2	3	5	4	4	2	4	1	4	5	3	2	1	1	1	1	1	3	1	2	2	1	2	3	1	1	2	2	2	1	2	6	6	3	4	5
972	1	20	1	172	65	2	4	2	6	4	3	5	4	1	4	6	3	5	5	5	1	3	6	2	2	2	2	2	2	1	4	3	2	3	2	2	2	2	1	2	1	1	2	1	5	6	5	6	6
973	1	21	1	166	46	3	5	4	5	6	5	6	6	5	6	6	6	6	3	6	5	6	6	1	1	1	1	1	1	1	1	1	1	1	1	1	1	1	1	1	1	1	1	1	7	7	7	6	7
974	1	20	1	170	53	4	5	3	3	3	3	3	3	3	3	3	3	3	3	3	3	3	3	3	3	3	3	3	3	3	3	3	3	3	3	3	3	3	3	3	3	3	3	3	4	4	4	4	4
975	2	19	1	165	54	3	4	2	4	5	4	4	3	5	3	4	3	4	3	3	4	3	4	2	2	1	2	1	1	1	3	3	1	1	1	1	1	1	1	1	1	2	1	1	6	6	6	6	6
976	2	18	1	176	62	3	3	4	5	4	5	5	4	4	4	3	3	5	4	6	5	5	5	1	2	1	1	1	1	1	1	2	1	1	1	1	1	1	1	1	1	1	1	1	7	7	7	7	7
977	1	19	1	173	61	3	3	4	3	3	5	3	2	1	4	3	3	5	3	6	2	3	3	1	1	1	1	3	2	1	1	2	1	2	1	1	1	1	1	1	1	1	1	1	6	6	6	5	6
978	1	19	1	165	45	4	5	4	5	5	5	4	5	2	6	4	5	5	3	6	3	4	5	1	1	1	1	1	1	1	2	1	1	1	1	1	3	1	1	1	1	1	1	1	5	5	5	4	6
979	1	19	1	163	47	1	1	3	6	4	5	5	3	5	5	5	3	5	2	6	1	5	6	3	4	2	1	3	1	1	3	2	1	1	2	1	2	1	1	1	2	1	1	1	7	7	7	6	7
980	2	21	1	174	60	4	2	3	4	4	3	4	4	1	4	4	4	4	3	4	3	3	4	2	2	1	2	2	1	1	2	2	2	2	2	2	2	1	1	2	2	2	2	2	5	5	4	4	4
981	1	20	1	185	60	4	4	5	5	5	5	5	6	5	6	6	5	6	2	6	2	4	6	1	2	1	1	3	2	1	2	3	1	1	1	1	2	1	1	1	1	1	1	1	5	5	5	5	5
982	2	19	1	177	55	4	5	4	3	6	3	6	6	6	6	6	6	6	6	6	6	6	6	4	2	2	2	1	1	1	1	2	2	2	2	2	2	2	2	2	2	2	2	2	4	6	6	6	6
983	1	19	1	175	61	3	4	4	5	5	5	6	4	5	5	5	5	5	3	6	5	5	5	1	1	1	1	1	1	1	1	1	1	1	1	1	1	1	1	1	1	1	1	1	2	2	2	2	2
984	1	20	1	173	61	1	3	3	5	4	5	2	1	4	4	3	2	3	3	5	2	4	6	2	2	1	1	2	2	1	2	3	2	2	2	2	2	1	2	2	2	2	1	2	5	5	5	5	5
985	2	19	1	160	55	1	2	2	2	4	4	6	5	2	6	6	5	6	5	5	4	2	3	4	4	4	4	2	3	2	3	2	2	2	4	4	3	3	3	2	2	2	2	4	2	1	2	2	7
986	2	20	1	183	80	1	3	5	5	3	5	5	5	3	3	3	3	3	3	6	1	4	6	1	1	1	1	2	1	1	2	2	2	2	1	1	1	1	1	1	1	1	1	1	7	7	7	7	7
987	1	19	1	160	46	3	4	5	4	5	5	6	6	5	5	5	4	5	4	5	3	4	5	2	2	1	1	2	2	1	2	3	1	2	2	1	1	1	1	1	2	1	2	1	6	6	7	6	6
988	2	20	1	161	47	2	3	4	4	2	2	3	3	1	3	3	2	3	3	3	2	1	3	2	4	2	3	3	2	2	3	3	4	2	4	3	3	2	2	3	2	3	2	2	4	4	5	5	4
989	1	20	1	178	73	3	4	3	4	5	5	4	3	3	5	3	4	5	4	6	4	5	6	2	2	1	1	2	1	1	1	2	1	1	2	2	1	1	1	1	2	1	1	1	6	6	5	4	6
990	1	20	1	177	109	3	4	4	5	5	4	5	5	4	5	5	5	5	5	5	5	5	5	2	2	2	1	3	2	1	2	2	2	2	2	2	2	2	2	1	1	1	1	1	7	6	7	7	7
991	2	20	1	173	58	4	4	3	6	6	6	1	3	4	3	2	3	3	1	6	2	4	5	2	3	1	1	2	1	1	2	4	2	3	2	3	2	1	2	1	1	1	1	2	3	6	2	2	2
992	2	20	1	160	55	3	4	3	3	4	3	6	2	5	3	3	2	3	3	6	3	3	5	2	3	3	3	3	2	3	3	3	2	2	2	2	3	2	2	2	2	3	2	2	4	3	5	6	7
993	1	20	1	180	87	3	3	3	6	6	6	6	6	6	6	6	6	6	6	6	6	6	6	1	1	1	1	1	1	1	1	1	1	1	1	1	1	1	1	1	1	1	1	1	2	2	2	2	2
994	1	40	3	180	29	1	2	1	3	4	3	3	3	3	3	4	3	4	3	3	4	4	5	1	2	2	3	2	3	3	2	3	3	1	3	3	2	1	2	2	2	2	2	1	7	7	7	7	7
995	1	20	1	166	43	2	2	4	4	4	4	4	4	4	4	4	4	4	4	4	4	4	4	2	2	2	2	2	2	2	2	2	2	2	2	2	2	2	2	2	2	2	2	2	6	6	6	6	6
996	2	20	1	175	70	2	4	2	5	3	3	4	4	1	4	4	4	4	4	4	1	3	4	2	1	1	2	2	3	2	2	4	2	2	1	3	1	2	1	4	2	2	1	2	3	4	4	3	4
997	2	20	1	173	44	3	3	3	3	3	3	3	3	3	3	3	3	3	3	3	3	3	3	2	2	2	2	2	2	2	2	2	2	2	2	2	2	2	2	2	2	2	2	2	4	4	4	4	4
998	1	20	1	160	48	2	5	4	4	4	4	4	4	4	4	4	4	4	4	4	4	4	4	2	2	2	2	2	2	2	2	2	2	2	2	2	2	2	2	2	2	2	2	2	7	7	7	7	7
999	1	20	1	166	84	4	3	1	2	3	2	2	2	2	2	2	3	3	3	3	3	3	5	2	3	3	2	2	2	2	2	2	2	2	2	2	2	2	2	2	2	2	2	2	7	7	7	6	6
1000	1	20	1	168	56	3	3	4	3	5	5	6	5	5	4	4	5	4	5	5	4	4	5	2	3	3	2	2	2	2	3	2	4	2	2	1	1	1	1	1	1	1	1	1	5	5	5	5	6
1001	1	20	1	165	61	2	4	4	4	6	5	5	5	5	5	4	5	5	5	5	5	5	4	2	2	2	2	2	2	2	2	2	1	2	2	1	2	1	1	1	2	1	1	1	7	7	7	7	7
1002	2	19	1	166	46	4	5	3	6	5	5	5	5	3	5	3	4	4	4	5	5	5	5	2	3	2	2	2	2	2	2	4	3	2	2	3	2	2	2	2	4	2	2	2	4	4	5	3	3
1003	1	20	1	172	65	2	4	2	5	6	6	6	6	6	6	6	6	6	6	6	6	6	6	2	1	1	1	1	1	1	1	1	1	1	1	1	1	1	1	1	1	1	1	1	7	7	7	7	7
1004	1	19	1	170	59	3	4	3	5	6	6	5	2	4	5	5	4	3	3	5	5	5	5	2	2	1	1	1	2	1	2	3	2	1	1	1	1	1	1	1	1	1	1	1	5	5	4	5	5
1005	2	21	1	169	88	1	5	4	6	3	2	4	3	2	4	4	4	6	5	4	5	6	5	1	2	3	4	4	2	4	3	3	1	1	2	1	1	1	1	2	2	1	1	1	1	1	1	7	5
1006	2	20	1	162	42	1	3	4	5	4	4	5	3	3	3	3	4	4	4	5	3	4	6	2	1	1	1	2	2	1	1	4	2	2	2	1	2	2	2	2	2	1	2	2	4	4	4	5	4
1007	2	20	1	178	29	4	5	2	4	4	3	6	6	5	5	5	5	5	3	5	5	4	5	2	2	1	2	1	1	1	2	2	1	1	1	2	2	1	1	1	1	2	1	1	7	7	7	6	6
1008	1	20	1	170	43	3	3	4	4	4	4	5	2	1	5	4	3	5	3	5	3	4	5	1	1	1	1	1	1	1	2	2	2	1	1	1	2	1	1	2	1	1	1	1	5	5	5	5	5
1009	2	19	1	169	70	3	4	4	6	6	6	4	2	4	4	4	4	4	4	5	4	5	5	1	1	1	1	1	1	1	1	2	1	1	1	1	1	1	1	1	1	1	1	1	5	5	5	5	6
1010	2	20	1	180	44	1	1	1	5	3	3	3	2	3	3	2	2	3	2	3	2	3	3	2	2	1	2	3	1	1	3	3	2	2	2	2	3	1	2	2	3	2	1	2	4	3	4	2	5
1011	1	21	1	180	48	2	4	5	4	5	5	5	5	1	5	5	4	5	2	6	3	5	6	1	2	1	1	3	2	1	3	2	2	2	2	1	2	1	1	1	1	2	1	1	6	6	6	6	6
1012	1	20	1	166	84	2	2	3	2	2	3	5	5	2	3	3	4	5	3	5	1	3	2	2	2	1	1	3	1	1	2	2	1	2	2	2	2	1	1	1	2	1	2	1	6	7	7	7	7
1013	2	39	3	180	60	3	3	1	2	2	3	3	3	1	1	1	1	1	5	3	1	1	4	3	2	2	1	2	2	2	4	3	1	2	2	1	1	2	1	1	2	2	2	1	5	4	5	6	6
1014	2	23	1	170	48	4	4	1	3	2	2	4	1	6	5	4	5	5	4	6	6	3	6	3	2	2	1	2	2	3	2	4	2	3	3	3	2	2	2	3	2	2	1	2	4	6	5	6	6
1015	2	20	1	175	56	2	3	3	6	6	6	6	6	6	6	6	6	6	1	6	1	6	6	2	1	4	1	1	2	1	4	3	1	2	1	1	4	1	1	1	1	1	1	1	7	7	7	7	7
1016	2	22	1	173	61	1	4	4	5	3	3	5	4	4	3	4	4	3	4	5	3	3	5	1	1	1	2	2	2	2	2	3	2	2	1	2	2	1	1	2	2	2	2	1	6	5	6	6	6
1017	2	19	1	160	65	1	3	3	5	4	5	2	4	5	4	5	3	4	4	6	3	4	5	2	1	1	1	1	1	1	1	2	2	2	2	1	2	1	1	2	1	1	1	2	5	5	5	4	4
1018	1	18	1	166	59	3	3	4	6	4	4	4	4	4	4	4	4	4	4	4	1	4	4	2	2	2	2	2	2	2	2	2	2	2	2	2	2	2	2	2	2	2	2	2	7	7	7	7	7
1019	2	20	1	168	88	5	4	4	1	2	2	4	3	2	3	3	4	4	2	5	2	2	3	2	2	1	1	2	2	1	3	4	2	2	2	2	2	2	1	1	3	2	1	1	6	5	5	5	5
1020	1	19	1	165	42	1	4	4	6	6	6	5	6	6	6	4	1	6	1	6	6	6	6	1	1	4	1	1	1	1	1	1	1	1	1	1	1	1	1	1	1	1	1	1	7	7	7	7	7
1021	1	20	1	172	57	4	5	2	5	4	3	3	3	2	3	5	2	3	2	5	1	2	6	1	2	1	1	3	1	1	3	3	4	3	1	3	2	4	3	1	1	1	1	2	7	5	7	7	7
1022	2	20	1	170	88	2	3	3	4	3	4	3	3	4	4	3	3	3	3	3	3	3	4	2	3	1	1	1	1	1	2	2	2	1	2	1	3	1	2	1	3	2	1	1	5	4	4	4	6
1023	1	21	1	169	60	3	3	3	2	3	3	1	1	2	3	3	1	1	1	3	2	1	2	1	1	1	3	2	2	3	3	2	2	3	2	3	3	2	2	2	1	3	3	3	7	7	7	7	3
1024	2	19	1	162	55	1	2	4	3	3	2	5	5	3	5	5	4	5	6	6	3	2	5	1	2	1	2	2	2	1	2	1	1	1	1	1	2	1	1	1	1	1	1	1	7	6	6	6	6
1025	2	19	1	176	51	3	4	3	5	5	5	6	4	3	6	6	3	5	6	6	3	4	6	1	2	1	1	2	1	1	2	2	1	1	1	1	1	1	1	1	2	1	1	1	7	7	7	7	7
1026	1	21	1	178	60	4	5	4	1	6	5	5	5	6	6	4	4	3	4	4	5	3	4	4	2	1	1	3	3	3	1	1	1	2	2	2	2	3	1	2	1	1	1	1	7	7	7	7	7
1027	1	20	1	170	65	3	3	3	3	3	3	3	3	4	3	4	3	3	4	3	4	4	3	2	2	2	2	2	2	2	2	2	2	2	2	2	2	2	2	2	2	2	2	2	6	6	6	6	6
1028	1	20	1	169	52	4	5	3	3	4	4	4	4	4	4	4	4	4	4	4	4	4	4	2	2	2	2	2	2	2	2	2	2	2	2	2	2	2	2	2	2	2	2	2	6	6	6	6	6
1029	1	21	1	180	89	2	5	3	5	4	4	6	4	3	5	6	4	6	5	6	4	5	6	1	1	1	1	1	1	1	1	2	1	1	1	1	2	1	1	1	1	1	1	1	6	7	7	6	7
1030	2	20	1	180	60	3	3	4	3	3	3	1	4	3	4	4	3	3	1	6	2	3	4	3	2	2	2	2	1	1	2	4	2	2	2	2	2	1	2	2	2	1	1	2	4	4	3	3	3
1031	1	20	1	166	50	3	3	4	5	3	3	6	5	3	3	4	4	4	2	5	2	2	4	2	1	1	1	1	1	2	2	3	2	2	1	1	1	1	1	1	1	2	1	1	7	7	7	7	6
1032	1	19	1	175	105	4	5	3	6	3	4	4	2	1	4	2	4	2	6	6	2	3	5	2	3	1	1	1	2	1	2	2	1	2	2	1	4	1	1	1	1	1	1	1	6	6	6	5	7
1033	2	19	1	173	62	3	4	2	6	6	6	6	3	3	6	6	3	6	2	6	6	3	6	1	1	1	1	1	1	1	1	1	1	1	1	1	1	1	1	1	1	1	1	1	7	7	7	7	7
1034	1	19	1	160	64	4	4	4	6	2	4	3	1	1	4	3	1	4	1	4	2	3	6	2	4	1	1	2	1	1	3	3	2	2	2	2	3	1	1	1	3	1	1	1	5	4	6	5	7
1035	1	19	1	166	55	4	5	4	2	4	4	1	3	4	5	5	3	4	2	4	1	3	6	3	2	2	2	4	2	2	2	3	4	3	3	3	4	2	1	2	1	1	2	3	2	4	2	2	5
1036	2	22	1	173	60	2	2	1	4	3	1	3	4	5	3	4	1	3	4	4	2	1	5	4	2	3	2	4	4	1	4	2	1	2	2	2	3	2	2	1	2	2	1	1	4	7	5	7	7
1037	1	29	2	168	47	1	4	3	6	4	3	6	2	1	4	6	6	6	4	6	4	1	6	1	2	1	1	1	1	1	1	2	1	1	1	1	1	1	1	1	1	2	1	1	7	7	7	7	7
1038	2	25	2	165	35	2	2	1	4	4	3	3	5	4	4	5	3	5	3	5	2	3	5	2	2	1	1	1	1	1	2	3	1	2	2	2	2	1	1	1	1	1	1	1	4	6	5	5	4
1039	2	25	2	172	55	3	5	3	3	4	4	5	5	6	5	4	4	4	5	6	3	5	4	1	2	1	1	2	2	1	2	1	1	1	1	1	1	1	1	1	2	1	1	1	7	7	6	7	7
1040	2	27	2	170	60	3	5	4	4	5	6	5	5	4	4	5	5	6	6	6	6	4	4	2	1	1	1	1	1	1	1	2	2	2	1	2	2	2	2	2	1	1	1	2	5	5	5	5	5
1041	1	30	2	169	120	3	4	4	4	4	5	3	4	5	3	3	2	4	2	5	4	4	4	2	1	2	1	1	1	1	1	2	1	1	2	1	1	1	1	1	1	1	1	1	6	5	5	4	6
1042	2	30	2	162	145	3	3	2	6	5	5	6	4	3	5	4	4	4	6	6	1	4	4	2	2	1	1	1	1	1	2	2	2	2	2	3	2	3	2	1	2	1	2	1	7	7	7	7	7
1043	1	27	3	178	60	4	4	4	4	4	4	4	3	3	4	5	3	5	4	5	3	3	5	2	2	1	1	1	1	1	1	2	1	1	1	1	1	1	1	1	1	1	1	1	6	6	6	6	6
1044	1	18	1	170	55	3	3	3	4	2	2	5	3	4	1	1	1	1	4	4	1	1	4	3	3	1	1	2	1	1	2	4	3	2	2	2	2	1	1	2	1	1	1	1	5	4	4	6	3
1045	1	19	1	169	110	3	3	4	3	3	3	4	3	3	3	3	3	3	3	6	2	2	4	3	3	3	3	3	3	3	3	3	3	3	3	3	3	3	3	3	3	3	3	3	3	3	3	3	3
1046	1	26	2	180	103	3	5	3	5	4	4	5	5	4	5	4	4	5	4	5	4	4	3	3	1	3	2	2	1	1	2	2	1	1	1	1	1	1	1	1	1	2	1	1	5	6	5	6	6
1047	2	20	1	173	42	5	5	5	6	6	6	6	6	2	6	6	6	6	2	6	5	6	6	1	1	1	1	1	1	1	1	1	1	1	1	1	1	1	1	1	1	1	1	1	7	7	7	7	7
1048	1	28	2	180	48	5	5	4	5	5	4	3	3	1	5	4	4	5	4	6	4	4	5	2	2	2	1	3	1	1	2	3	2	1	2	2	3	2	3	2	1	1	1	1	4	5	4	5	6
1049	2	18	1	166	100	1	1	1	3	3	3	4	3	3	3	3	2	3	4	4	3	3	4	2	2	2	2	2	2	2	2	3	2	2	2	2	2	2	2	2	2	2	2	2	4	4	4	4	4
1050	1	22	1	175	75	1	1	1	6	5	6	6	6	6	4	6	1	5	4	6	1	5	5	1	2	1	1	3	1	2	2	4	4	3	1	1	4	1	4	4	1	1	1	4	6	3	6	3	3
1051	1	18	1	173	55	5	3	3	4	3	3	5	6	5	6	6	4	6	4	6	6	3	4	1	1	1	1	1	1	1	2	2	1	1	1	1	1	1	1	1	2	1	1	1	7	7	7	7	7
1052	1	18	1	160	48	3	4	4	4	5	2	2	3	5	4	2	3	4	3	5	2	2	3	2	2	1	1	2	1	1	2	4	2	2	2	1	3	2	4	2	2	1	1	2	4	3	2	4	2
1053	1	19	1	166	49	2	4	4	5	2	4	4	5	1	5	1	1	5	6	5	1	5	5	1	1	1	1	1	1	1	1	4	2	2	1	2	4	2	2	3	2	1	2	1	5	3	6	4	6
1054	1	20	1	168	60	4	5	4	4	4	4	4	3	5	5	5	4	5	3	5	2	3	5	3	3	3	1	2	1	2	3	3	2	3	3	2	2	1	2	3	3	2	1	3	5	2	5	2	5
1055	2	20	1	165	55	1	4	2	6	1	6	6	6	1	1	1	1	1	1	1	1	3	6	2	1	1	1	1	2	1	4	4	4	4	4	2	4	4	4	4	4	4	4	2	2	2	7	7	7
1056	1	18	1	172	57	3	4	5	4	1	2	6	1	1	6	6	6	6	6	5	2	2	6	1	1	1	1	1	1	1	1	2	1	1	1	1	3	1	1	1	1	1	1	1	5	5	5	5	5
1057	2	18	1	170	60	4	5	3	4	1	4	4	2	6	4	4	3	4	1	6	1	3	5	1	1	1	1	1	1	2	1	4	2	2	1	1	4	1	1	1	2	2	2	3	7	7	7	7	7
1058	2	21	1	175	61	5	4	1	3	3	3	3	3	3	3	4	4	3	2	2	2	3	3	1	1	2	2	2	3	1	1	2	1	1	1	1	1	2	2	1	1	1	2	1	6	6	6	6	6
1059	1	18	1	169	58	1	4	3	4	3	3	5	3	4	3	4	3	4	4	4	4	4	4	2	3	1	1	2	1	2	2	3	2	2	2	2	2	2	2	1	1	1	1	1	5	5	5	5	5
1060	2	19	1	162	105	2	4	3	3	4	4	4	3	1	4	5	3	4	5	6	3	4	6	1	2	1	1	2	1	1	2	2	1	1	1	1	1	1	1	1	1	1	1	1	7	6	6	3	6
1061	2	18	1	178	46	1	3	2	3	4	4	4	4	4	4	4	4	4	3	4	4	4	4	2	2	2	2	2	2	2	2	1	1	1	1	1	1	1	1	1	1	3	2	2	4	4	4	4	4
1062	2	19	1	170	54	3	3	4	4	3	3	6	4	3	5	3	1	6	4	5	1	3	6	1	3	1	1	1	2	1	3	4	2	2	2	2	2	2	2	2	2	1	1	1	7	7	7	7	7
1063	1	20	1	169	78	4	4	2	5	4	6	3	3	4	4	2	3	5	4	6	3	4	4	1	3	3	1	2	2	1	1	3	1	1	1	2	1	1	1	2	2	1	2	1	6	5	6	6	5
1064	1	19	1	180	110	3	3	5	6	6	6	3	6	3	2	2	1	3	1	4	3	5	4	1	1	1	1	2	1	2	2	2	1	1	1	1	1	1	2	2	1	1	1	1	7	7	7	7	7
1065	1	19	1	180	69	3	3	3	5	4	3	5	4	1	3	2	4	4	5	5	2	4	4	2	2	1	1	2	1	1	2	3	2	1	1	2	2	1	1	1	2	1	1	1	6	5	5	5	4
1066	1	19	1	166	72	4	5	4	6	5	5	6	6	3	6	6	6	6	6	6	6	6	6	1	1	1	1	1	1	1	1	1	1	1	1	1	1	1	1	1	1	1	1	1	7	7	7	7	7
1067	1	19	1	175	50	1	3	3	2	3	3	2	5	3	4	2	3	3	4	4	3	5	2	3	3	2	2	3	2	3	2	1	2	3	3	2	2	2	2	2	2	3	3	2	2	2	3	2	2
1068	2	21	1	173	52	1	4	3	6	3	3	6	6	3	4	3	4	5	6	6	3	4	1	1	3	2	2	2	2	1	2	2	2	2	2	2	2	1	2	1	2	1	2	2	7	7	7	7	7
1069	2	19	1	162	50	3	3	1	6	5	4	3	1	1	1	1	1	1	5	5	4	3	5	1	2	1	1	1	1	1	1	1	1	1	1	2	1	1	1	1	1	1	1	1	7	7	7	7	7
1070	1	22	1	160	70	3	4	4	6	3	5	6	1	3	3	3	4	4	1	6	2	2	6	2	4	1	1	4	1	1	4	4	4	1	2	3	1	1	1	1	1	1	1	1	4	4	4	4	4
1071	2	19	1	166	44	3	3	1	1	4	2	3	3	2	4	2	3	3	3	5	3	3	4	2	2	3	2	2	2	2	2	2	2	2	2	2	2	2	2	2	2	2	2	2	4	4	4	4	4
1072	1	21	1	168	60	1	2	2	1	1	2	1	2	4	1	4	3	5	3	3	5	3	4	3	2	3	3	3	3	1	4	1	3	2	2	2	3	3	3	2	3	3	3	2	4	4	3	5	3
1073	1	20	1	165	58	1	4	4	2	4	1	2	2	5	3	2	4	2	2	4	3	3	5	3	2	2	3	2	2	1	3	4	2	3	1	2	4	2	3	4	3	3	2	2	3	3	4	4	5
1074	1	20	1	172	46	2	2	3	4	4	4	5	4	5	4	5	5	4	4	4	4	4	5	2	3	4	4	4	3	3	3	3	4	3	3	3	3	3	3	3	3	3	2	3	3	3	4	3	5
1075	2	16	3	170	48	5	1	1	1	3	4	3	3	4	4	3	2	2	3	1	3	4	6	2	2	2	2	2	3	2	3	2	3	3	3	3	3	2	2	2	2	2	2	2	1	1	1	1	1
1076	2	20	1	169	51	3	4	4	6	3	4	4	4	4	4	4	4	4	4	4	4	4	4	1	2	1	1	1	1	1	1	1	1	1	1	1	1	1	1	1	1	1	1	1	6	6	6	6	6
1077	1	21	1	162	60	2	2	3	3	3	3	4	2	1	1	1	1	1	3	5	3	3	3	2	2	2	2	2	2	2	2	2	2	2	2	2	2	2	2	2	2	2	2	2	5	5	5	5	5
1078	1	19	1	178	42	3	3	3	5	3	4	3	4	1	5	6	6	6	2	4	1	3	1	2	2	1	1	1	1	1	2	3	2	2	1	2	1	1	3	1	1	1	2	2	2	2	2	2	2
1079	1	21	1	170	61	4	5	5	6	3	2	6	3	1	5	5	5	5	6	6	3	2	6	2	3	1	1	1	2	2	1	3	1	2	3	1	1	1	1	1	2	2	1	1	5	5	5	5	6
1080	1	19	1	189	104	4	3	3	2	3	3	3	1	3	3	3	3	3	3	3	3	3	5	2	2	2	1	2	2	1	2	3	2	2	2	2	2	2	3	2	2	2	2	2	4	4	4	4	4
1081	2	20	1	169	50	3	3	4	5	3	4	3	3	4	4	4	4	4	3	4	3	4	3	2	2	2	1	2	2	1	2	1	2	1	2	2	2	1	2	1	1	1	2	2	3	3	4	2	3
1082	1	20	1	180	104	1	1	2	4	3	2	2	2	3	3	2	4	1	1	4	5	4	2	2	3	2	3	3	3	3	2	2	2	3	3	1	2	2	2	2	1	2	3	4	1	2	3	3	3
1083	1	21	1	180	58	2	4	4	4	3	3	3	3	3	3	3	3	3	3	3	3	3	3	2	2	2	2	2	2	2	2	2	2	2	2	2	2	2	2	2	2	2	2	2	6	6	5	6	6
1084	2	18	1	166	60	2	4	5	3	5	4	4	5	1	4	6	4	5	5	3	2	3	6	2	4	1	2	2	2	1	3	4	3	4	2	1	4	4	2	1	1	1	1	1	5	6	4	5	6
1085	2	19	1	175	48	3	3	5	2	5	3	4	1	3	1	2	4	2	3	6	1	2	3	4	3	2	1	2	1	2	3	2	4	2	3	3	4	2	2	3	3	1	2	3	2	3	3	5	4
1086	1	19	1	173	54	3	4	4	4	4	3	4	4	4	4	4	4	4	4	4	4	4	4	2	2	2	2	4	2	2	2	4	4	3	2	2	3	2	2	2	2	2	2	2	5	4	5	4	5
1087	1	20	1	160	45	3	5	3	4	1	4	6	1	1	3	3	5	3	4	3	4	4	2	2	3	2	3	3	2	2	3	3	2	3	3	4	1	1	2	2	2	2	2	2	4	4	5	3	5
1088	1	20	1	166	84	3	4	4	6	6	6	6	5	3	5	5	5	5	5	5	3	6	6	2	2	1	1	1	1	1	2	1	1	1	1	2	2	1	1	1	1	1	1	1	7	7	7	7	7
1089	1	21	1	168	40	1	1	3	6	6	6	6	1	1	6	6	1	6	1	6	1	6	6	2	2	2	4	1	4	1	3	1	1	1	2	1	4	1	1	1	1	3	1	1	7	7	7	1	7
1090	1	20	1	165	120	3	3	3	3	3	3	3	3	3	4	3	3	3	3	3	4	4	4	2	2	2	2	2	2	2	2	2	2	2	2	2	2	2	2	2	2	2	2	2	4	4	4	4	4
1091	2	20	1	166	58	5	2	3	4	4	3	3	3	3	3	2	4	3	3	5	5	2	4	2	3	3	2	3	1	2	3	2	2	2	3	2	1	1	3	1	1	2	2	1	4	5	3	5	5
1092	1	20	1	172	51	1	1	1	1	1	4	3	2	4	4	2	3	4	3	4	3	3	3	2	2	2	2	3	2	3	2	1	2	1	1	1	1	1	1	1	1	1	1	1	3	3	4	4	4
1093	1	20	1	170	86	3	3	5	4	4	4	3	4	4	3	3	3	3	3	3	3	3	3	2	2	2	2	2	2	2	2	2	2	2	2	2	2	2	2	2	2	2	2	2	4	4	4	4	4
1094	1	20	1	169	120	4	5	3	6	3	3	3	6	4	4	1	1	1	3	6	1	1	1	1	1	1	1	1	2	1	1	1	1	1	1	1	1	1	1	1	1	1	1	1	3	3	3	3	3
1095	1	21	1	162	38	3	5	3	6	5	5	5	5	6	6	5	6	6	6	6	6	5	6	1	1	1	1	1	1	1	1	1	1	1	1	1	1	1	1	1	1	1	1	1	7	7	7	7	7
1096	1	40	3	178	49	3	3	4	6	6	6	6	6	6	6	6	6	6	6	6	6	6	6	1	1	1	1	1	1	1	1	1	1	1	1	1	1	1	1	1	1	1	1	1	4	4	4	4	4
1097	2	37	3	170	47	5	5	5	6	6	6	6	6	6	6	6	6	6	6	6	6	6	6	4	4	4	4	4	4	4	4	4	4	4	4	4	4	4	4	4	4	4	4	4	7	7	7	6	7
1098	1	20	1	169	30	1	3	3	3	3	3	4	3	4	4	4	3	4	4	4	4	3	4	1	2	2	2	2	2	2	2	2	2	2	2	2	2	2	2	2	2	2	2	2	6	6	6	6	6
1099	1	20	1	180	40	3	4	3	4	4	4	5	4	4	4	4	4	4	3	4	3	4	5	2	2	2	2	2	2	2	2	2	2	2	2	2	2	2	2	2	2	2	2	2	5	5	5	5	5
1100	1	21	1	180	55	1	2	1	3	2	1	1	1	1	2	2	5	3	1	1	1	4	2	1	2	3	3	4	4	4	3	3	3	4	4	4	4	4	4	1	4	2	4	4	5	5	5	5	6
1101	1	20	1	166	40	3	4	5	4	5	5	3	2	4	4	5	4	2	2	5	1	3	3	2	2	2	1	3	2	1	2	2	2	2	1	2	2	1	2	2	2	2	2	2	4	4	4	4	4
1102	1	20	1	180	60	5	3	2	5	4	3	5	3	2	6	6	1	6	2	5	1	3	6	4	2	3	1	1	2	1	3	3	2	3	4	3	4	3	1	1	3	1	1	1	7	5	3	2	6
1103	2	20	1	175	35	4	3	3	2	4	4	3	3	3	4	3	4	4	4	4	4	4	4	2	2	2	2	2	2	2	2	2	2	2	2	2	2	2	2	2	2	2	2	2	7	7	7	7	7
1104	1	19	1	173	60	1	1	3	5	3	4	2	1	3	5	3	4	5	1	6	5	5	6	4	2	3	2	1	1	2	1	4	4	3	1	1	2	2	1	4	1	1	2	4	3	4	3	4	5
1105	2	20	1	160	49	1	2	3	3	3	3	3	3	3	4	3	3	3	3	4	3	3	4	2	1	1	2	1	1	1	2	2	1	2	2	1	4	1	1	1	1	1	1	1	6	6	6	6	6
1106	1	20	1	166	47	1	2	2	5	5	3	4	6	4	4	6	3	5	4	6	4	4	5	2	2	1	1	2	1	1	2	2	1	1	2	2	1	1	1	1	2	2	1	1	7	7	6	6	7
1107	2	20	1	168	35	1	2	4	4	3	3	3	4	4	4	4	3	4	3	4	3	3	4	2	2	2	2	2	2	2	2	2	2	2	2	2	2	2	2	2	2	2	2	1	4	5	3	4	5
1108	2	19	1	165	55	3	3	5	4	3	2	5	5	5	5	2	2	2	4	5	1	2	6	2	2	2	1	1	1	1	1	3	3	1	1	1	1	1	2	1	2	1	1	1	6	6	6	6	6
1109	2	19	1	172	40	1	3	5	6	5	3	5	1	2	3	4	3	3	5	4	3	3	6	2	2	2	1	3	1	2	2	1	2	2	3	1	4	1	1	1	2	1	1	1	7	6	6	7	7
1110	2	19	1	170	48	2	5	3	6	4	3	5	3	4	2	2	2	3	1	6	2	3	6	2	1	1	2	1	1	2	4	3	1	1	2	2	4	2	1	1	3	1	2	1	7	7	7	6	7
1111	1	20	1	169	49	1	1	2	5	4	2	2	1	1	1	2	4	4	1	4	6	4	6	1	1	1	1	2	2	2	2	1	2	2	1	2	3	2	2	2	4	3	1	1	3	3	1	1	7
1112	2	18	1	162	44	2	3	3	4	3	3	3	2	2	4	3	4	2	4	4	2	2	4	2	1	2	1	3	3	2	4	2	2	2	2	3	2	3	2	3	1	1	1	1	6	6	5	6	6
1113	1	21	1	170	48	2	2	1	2	4	2	2	3	3	3	5	4	4	4	3	2	2	3	4	4	4	2	4	3	3	3	4	3	3	3	3	3	3	2	3	3	2	2	2	3	4	3	5	5
1114	1	20	1	178	65	1	2	3	3	4	4	5	1	5	4	1	5	5	3	6	2	4	6	1	2	1	1	2	2	3	2	4	2	2	1	2	2	2	2	2	2	1	1	1	5	5	5	5	4
1115	2	19	1	170	62	3	4	4	6	4	3	5	6	1	4	6	3	4	1	6	1	3	6	1	1	1	1	1	1	1	2	1	1	1	1	1	1	1	1	1	1	1	1	1	7	7	7	7	7
1116	1	18	1	169	52	3	4	4	6	4	6	1	3	4	5	3	1	5	3	6	3	5	6	1	2	1	1	1	1	1	1	2	1	1	1	1	2	1	2	1	1	1	1	1	4	4	4	7	7
1117	1	18	1	180	49	1	2	2	5	5	5	6	5	6	6	2	3	5	2	6	3	4	4	2	2	1	1	1	1	1	1	2	1	2	1	2	2	1	1	1	1	2	2	1	4	4	4	4	4
1118	1	18	1	180	70	2	2	3	6	6	6	4	4	4	4	4	4	4	6	4	4	4	6	1	2	1	1	2	1	1	1	1	1	1	1	1	2	1	1	1	1	1	1	1	6	6	6	5	6
1119	2	19	1	166	57	3	3	3	6	6	3	3	4	1	4	2	3	4	3	6	1	2	5	1	2	1	1	2	1	1	1	2	2	2	1	1	2	1	1	2	2	1	1	1	5	5	5	5	5
1120	1	19	1	175	58	3	5	3	4	5	5	3	1	5	6	4	3	5	5	4	2	4	6	2	4	2	4	2	1	3	2	3	2	1	3	3	4	1	1	1	3	2	1	1	6	7	5	5	5
1121	2	21	1	173	70	3	5	2	5	5	4	6	5	5	5	5	5	5	5	5	3	5	1	1	2	1	1	2	1	1	1	2	1	1	1	1	1	1	1	1	1	1	1	1	7	5	5	6	5
1122	2	18	1	160	52	2	3	3	4	6	6	4	4	1	4	5	4	5	4	5	2	5	6	3	2	2	2	1	1	4	3	3	1	2	2	3	4	2	1	1	2	2	1	1	5	5	4	3	6
1123	1	18	1	166	53	4	4	1	6	5	4	4	4	6	5	3	3	3	3	6	3	3	4	2	2	2	1	2	2	2	2	2	2	2	2	2	2	2	2	2	1	2	1	2	7	7	5	4	7
1124	1	22	1	180	65	5	3	5	6	6	6	6	6	6	6	6	6	6	6	6	6	6	6	1	1	1	1	1	1	1	1	1	1	1	1	1	1	1	1	1	1	1	1	1	7	7	7	7	7
1125	1	24	3	174	54	4	4	3	6	6	6	6	6	6	6	6	6	6	6	6	6	6	6	1	1	1	1	1	1	1	1	1	1	1	1	1	1	1	1	1	1	1	1	1	7	7	7	7	7
1126	1	19	1	168	51	2	2	1	3	4	3	4	4	1	1	3	4	4	3	3	4	4	3	3	2	3	2	3	2	3	3	4	2	3	2	4	3	3	3	2	2	1	4	2	3	3	4	4	5
1127	1	20	1	165	59	1	3	1	4	4	4	4	4	4	4	4	4	5	3	4	4	4	4	1	2	1	1	1	1	1	1	1	2	1	1	1	1	1	1	1	1	1	1	1	7	6	6	6	7
1128	2	19	1	172	38	2	3	3	1	1	1	4	3	2	2	3	3	3	4	4	2	4	4	2	3	2	2	2	2	2	2	2	2	2	2	2	2	2	2	3	2	2	2	2	6	4	4	4	4
1129	1	19	1	170	55	3	3	5	3	3	4	3	3	3	3	3	5	4	3	4	3	4	3	3	2	3	2	2	3	3	2	3	2	3	2	3	2	3	2	3	2	3	3	3	4	4	4	4	4
1130	1	18	1	169	64	2	4	3	3	3	3	3	3	3	3	3	3	3	3	4	4	3	3	2	2	1	2	2	2	2	2	2	2	2	2	2	2	3	2	2	1	1	1	1	7	7	7	7	7
1131	2	19	1	162	127	2	2	2	1	4	4	4	2	3	3	3	4	4	4	4	5	3	1	2	2	1	2	2	2	3	3	2	2	3	2	2	2	3	2	1	2	3	3	2	5	4	3	5	5
1132	2	20	1	178	90	2	2	3	4	4	4	4	5	4	3	5	3	3	3	4	3	3	3	2	2	2	2	2	2	2	2	2	2	2	2	2	2	2	2	2	2	2	2	3	4	4	4	4	4
1133	1	18	1	170	46	2	5	3	6	6	6	6	6	3	6	6	6	6	6	6	6	6	6	1	1	1	1	1	1	1	1	1	1	1	1	1	1	1	1	1	1	1	1	1	7	7	7	7	7
1134	1	19	1	169	57	1	2	2	6	5	4	1	4	1	2	3	3	1	1	5	3	1	4	1	1	1	1	3	1	2	2	1	1	1	1	1	1	1	1	1	1	1	1	1	7	7	7	7	7
1135	2	19	1	180	49	1	3	3	5	3	5	4	4	4	4	4	4	5	4	4	4	4	4	2	2	2	2	1	1	1	1	3	1	2	1	1	2	1	1	1	1	1	1	1	1	6	6	6	7
1136	2	19	1	160	45	2	3	1	3	4	4	5	4	5	5	4	4	4	4	4	3	4	4	1	2	1	1	2	2	1	1	2	1	2	1	1	2	1	1	1	1	1	1	1	6	6	6	5	6
1137	2	19	1	180	61	2	5	4	4	4	4	1	3	4	4	3	3	4	4	5	5	4	4	1	2	1	2	1	1	1	2	2	1	2	1	1	1	1	1	1	1	2	1	1	7	7	7	7	7
1138	1	19	1	166	97	1	4	4	6	3	3	1	1	1	3	6	3	3	1	6	1	3	6	1	2	1	1	1	1	1	2	2	1	1	1	1	2	1	1	1	1	1	1	1	1	1	1	1	1
1139	1	19	1	175	58	3	4	5	5	4	3	4	6	2	5	5	3	5	4	5	2	3	5	3	3	1	1	2	1	1	3	3	1	3	2	1	4	2	1	1	1	1	3	1	7	7	7	5	6
1140	2	40	3	173	57	5	1	5	1	3	3	3	3	3	3	3	3	3	3	3	3	3	3	2	2	2	2	2	2	2	2	2	2	2	2	2	2	2	2	2	2	2	2	2	4	4	4	4	4
1141	1	18	1	160	55	1	3	3	3	5	4	1	2	2	3	3	5	3	2	3	3	3	2	1	4	3	1	3	1	2	1	2	3	3	3	2	3	3	3	2	3	2	3	2	5	4	5	5	5
1142	2	19	1	166	67	3	3	3	4	5	4	5	5	4	4	4	4	4	3	4	3	3	4	2	2	1	1	1	1	1	2	2	1	2	1	1	2	2	1	1	1	1	1	1	6	5	6	6	7
1143	1	19	1	168	48	2	3	5	4	6	4	5	3	5	6	6	3	6	6	6	2	3	5	2	2	2	1	2	2	1	3	3	1	2	2	2	2	1	2	1	1	1	1	1	6	6	5	6	6
1144	2	18	1	165	58	1	1	3	6	6	2	4	3	6	4	5	4	6	4	5	3	2	4	3	2	2	1	2	1	1	2	2	2	2	2	1	3	1	1	1	4	2	2	1	5	5	5	5	5
1145	2	19	1	172	31	2	3	3	5	6	6	4	6	1	6	5	4	5	3	6	3	5	6	1	2	1	2	1	1	2	2	2	1	2	1	1	3	1	1	1	2	1	1	1	7	7	7	7	6
1146	1	19	1	170	40	2	3	4	4	3	3	3	3	3	3	1	3	3	3	3	1	3	3	2	2	2	2	2	1	1	2	3	3	2	2	2	2	1	3	2	3	2	2	2	5	5	5	5	5
1147	2	19	1	185	84	3	2	1	5	2	3	5	5	2	5	5	2	5	3	5	2	3	5	1	1	1	2	1	2	1	2	1	1	1	1	1	1	1	3	1	2	2	1	2	4	3	5	4	5
1148	1	19	1	169	60	1	1	1	5	5	5	5	5	5	5	5	5	5	5	5	5	5	5	1	1	1	1	1	1	1	1	1	1	1	1	1	1	1	1	1	1	1	1	1	7	7	7	7	7
1149	1	20	1	162	33	1	3	3	4	4	4	4	3	3	3	3	4	4	4	4	4	4	5	3	3	2	3	2	3	2	2	3	2	2	3	3	2	3	2	2	3	2	3	3	4	5	4	4	4
1150	1	19	1	178	33	5	4	2	6	2	3	6	6	6	6	6	1	6	1	6	2	1	3	3	2	1	1	1	1	1	2	1	1	1	1	1	1	1	1	1	1	1	2	1	7	7	7	7	7
1151	2	19	1	170	51	4	4	5	4	3	3	3	3	2	3	3	3	3	3	3	3	3	3	2	2	2	2	2	2	2	2	2	2	2	2	2	2	2	2	2	2	2	2	2	4	4	4	4	4
1152	1	18	1	169	54	3	3	2	6	6	6	1	6	6	6	6	6	6	6	6	6	6	6	1	3	1	1	1	1	1	1	1	1	1	1	1	1	1	1	1	1	1	1	1	7	7	7	7	7
1153	2	18	1	180	60	2	2	2	4	4	4	4	4	4	4	4	4	4	4	4	4	4	4	1	1	1	1	1	1	1	1	1	1	1	1	1	1	1	1	1	1	1	1	1	7	7	7	7	7
1154	1	18	1	160	46	3	3	4	1	3	3	6	6	6	6	6	6	6	4	1	1	1	3	2	1	2	3	4	2	1	4	2	2	2	3	3	4	3	3	3	4	2	4	3	7	5	3	4	5
1155	1	19	1	166	36	1	2	5	6	6	3	4	4	2	4	2	2	3	3	3	3	3	3	2	2	2	2	2	2	2	2	4	1	2	2	1	1	1	3	1	2	2	1	1	7	6	6	5	4
1156	1	19	1	175	47	2	2	5	5	4	4	3	2	3	3	3	5	5	3	4	3	3	3	2	2	1	1	2	1	1	2	3	1	1	1	1	1	1	1	1	1	1	1	1	4	5	4	5	4
1157	2	19	1	173	49	2	3	3	5	4	4	4	4	1	4	5	4	4	4	4	3	4	4	1	1	1	1	1	1	1	1	2	1	1	1	1	2	1	1	1	1	1	1	1	5	5	6	6	6
1158	2	20	1	173	40	4	5	3	4	5	6	4	5	4	6	6	4	4	3	4	4	4	6	2	1	1	1	1	1	1	1	1	1	1	1	1	1	1	1	1	1	1	1	1	7	7	7	7	7
1159	2	18	1	160	39	1	1	1	5	4	3	3	5	4	3	3	3	3	4	4	3	3	4	2	3	1	1	1	1	1	2	3	1	2	2	2	1	1	1	1	1	1	1	1	4	4	4	4	5
1160	2	19	1	166	56	2	4	3	5	5	4	6	5	4	6	5	5	5	3	6	5	3	6	2	2	1	1	1	1	2	2	3	2	1	2	2	1	2	1	2	2	1	2	1	6	6	6	6	5
1161	1	19	1	168	51	2	3	4	6	4	5	3	6	2	6	6	3	6	2	6	3	5	5	1	3	2	1	1	1	1	3	1	1	1	1	1	4	1	1	1	2	1	1	1	1	1	1	1	1
1162	1	19	1	165	45	3	3	4	1	3	1	4	1	1	4	1	1	1	6	6	1	1	1	4	2	1	1	2	1	3	4	4	3	3	3	2	2	3	1	2	1	1	2	1	4	5	3	4	4
1163	1	19	1	172	32	3	3	2	6	3	3	1	6	6	6	6	6	6	3	6	3	3	5	2	3	1	3	2	1	1	1	4	1	1	2	1	2	1	1	1	1	1	1	1	5	5	5	5	5
1164	2	18	1	170	80	2	2	4	3	3	3	3	3	3	3	3	3	5	5	6	3	3	4	1	2	1	1	2	1	1	2	4	2	2	1	2	2	2	1	2	2	1	1	1	6	6	6	6	6
1165	2	18	1	169	27	1	1	3	2	3	3	3	6	4	4	4	4	4	4	4	3	3	6	1	2	1	1	1	1	1	3	2	2	2	2	1	1	1	1	1	1	1	1	1	6	6	6	7	5
1166	1	19	1	162	60	3	5	4	4	3	4	5	2	6	5	2	3	2	2	2	2	4	4	2	2	2	2	2	2	2	2	2	2	2	2	2	2	2	2	2	3	3	2	3	7	7	7	5	7
1167	2	19	1	178	45	1	1	2	6	3	6	6	1	1	4	1	1	6	6	6	2	6	6	1	4	1	1	1	1	1	2	4	1	1	1	1	2	1	1	1	1	1	1	1	4	5	5	6	6
1168	1	20	1	170	49	2	1	2	4	3	3	4	3	2	3	2	4	3	4	5	5	3	3	1	2	2	1	2	1	1	2	4	2	2	2	1	3	1	3	2	1	1	2	1	3	4	3	6	2
1169	2	19	1	175	120	3	4	1	6	4	4	3	3	1	4	4	5	5	5	5	5	4	6	2	2	1	1	2	1	1	2	4	1	1	1	1	2	1	1	1	1	1	1	1	7	7	7	6	7
1170	1	21	1	169	42	1	3	3	5	3	4	5	6	2	5	4	3	4	3	4	2	2	5	3	4	2	2	2	2	2	2	2	2	2	2	1	3	2	1	1	3	3	1	1	7	7	5	5	7
1171	2	19	1	180	44	5	4	3	6	6	6	6	6	5	6	6	4	5	3	6	3	5	3	2	2	1	2	2	1	1	2	3	1	2	1	1	1	1	1	1	1	2	1	1	6	7	6	5	2
1172	2	19	1	160	52	2	3	3	3	3	3	3	3	3	4	4	4	4	4	5	3	3	4	2	2	1	1	3	1	1	2	2	4	2	2	3	2	3	3	3	1	1	3	2	4	5	3	7	4
1173	2	18	1	166	46	2	5	3	4	3	2	5	3	3	2	3	3	3	5	4	6	3	6	2	2	1	2	2	2	1	2	3	2	2	2	2	3	2	1	1	2	1	2	1	5	6	5	4	4
1174	1	20	1	175	50	2	3	5	6	5	3	2	1	1	1	1	1	1	4	4	4	1	2	2	2	2	1	2	1	1	2	4	2	1	1	1	3	1	3	1	1	1	1	1	3	6	2	4	3
1175	1	19	1	173	51	4	3	2	3	4	5	4	4	5	5	5	4	5	5	6	3	4	4	3	3	1	2	2	1	1	3	3	1	2	3	1	1	1	1	1	1	3	1	1	5	5	5	4	5
1176	1	19	1	160	61	2	1	2	2	3	1	2	1	6	6	3	3	3	1	1	1	1	3	2	2	1	1	2	1	1	2	2	1	4	1	2	3	2	1	1	2	2	1	1	4	4	4	4	4
1177	1	18	1	166	55	2	3	3	6	6	6	6	6	6	6	6	6	6	6	6	6	6	6	1	1	1	1	1	1	1	1	1	1	1	1	1	1	1	1	1	1	1	1	1	7	7	7	7	7
1178	2	18	1	168	80	2	3	5	3	3	3	6	5	6	5	5	5	5	3	5	3	3	5	2	2	2	1	2	1	1	3	3	3	3	2	2	1	1	2	2	1	1	1	1	4	4	4	4	4
1179	1	21	1	165	58	4	4	4	4	5	4	4	4	4	4	4	4	4	4	4	3	4	5	2	1	2	1	1	2	2	3	2	1	2	2	3	2	2	1	1	2	1	1	2	5	6	4	5	6
1180	2	20	1	165	51	1	1	1	1	1	1	1	1	1	1	1	1	1	1	1	1	1	1	1	2	1	2	3	2	3	3	2	3	3	3	2	2	2	1	1	1	1	1	1	3	3	3	3	3
1181	1	19	1	172	65	1	4	1	5	3	5	4	4	2	4	2	2	4	1	3	1	3	3	2	3	3	3	1	2	2	3	3	3	3	3	3	2	2	2	2	2	3	3	3	4	4	4	4	4
1182	1	18	1	170	41	2	4	3	3	1	1	4	3	4	4	4	4	4	3	4	2	2	5	2	3	1	1	1	3	1	4	4	1	3	3	2	3	2	1	1	2	2	2	1	7	6	5	5	5
1183	1	20	1	169	65	4	4	3	6	5	5	6	3	4	5	4	4	5	5	5	5	4	6	1	1	1	1	1	1	1	1	2	1	1	1	1	1	1	1	1	1	1	1	1	7	7	7	7	7
1184	2	18	1	162	54	3	3	2	5	5	4	6	6	3	4	3	4	5	3	6	4	3	6	1	2	1	1	1	1	1	2	1	1	1	1	2	2	1	1	1	1	1	1	1	7	6	6	7	7
1185	2	19	1	178	46	2	3	2	3	4	3	3	3	3	3	3	4	4	4	5	5	5	4	2	2	3	3	3	3	3	2	2	3	3	3	3	3	2	3	3	3	3	3	2	4	4	4	5	2
1186	2	20	1	170	60	2	3	3	6	4	4	4	4	4	5	4	4	4	5	5	4	4	6	2	2	1	2	2	1	1	3	2	1	2	1	2	2	1	1	1	2	2	1	1	6	6	6	6	6
1187	1	18	1	169	51	1	1	1	1	2	1	1	2	3	4	2	3	2	1	1	1	2	2	2	2	2	4	2	1	3	1	3	1	1	2	2	2	3	3	3	3	2	2	2	4	5	4	4	5
1188	2	18	1	180	51	1	2	3	5	4	3	4	3	3	5	4	5	5	2	5	5	3	3	1	2	1	1	2	2	1	1	3	1	1	1	1	2	1	1	1	1	1	1	1	4	4	4	5	4
1189	1	19	1	160	50	1	1	1	1	1	4	3	4	4	4	4	4	2	3	3	2	3	3	2	2	2	3	2	2	3	2	3	2	2	2	2	2	2	2	2	3	2	3	1	4	3	3	3	3
1190	2	19	1	166	68	1	2	2	6	4	5	4	6	5	5	6	6	6	6	6	6	6	6	1	1	1	1	1	1	1	1	1	1	1	1	1	1	1	1	1	1	1	1	1	7	7	7	7	7
1191	2	19	1	173	86	5	3	1	3	6	6	1	3	3	2	1	1	2	3	4	1	6	6	4	3	3	2	1	3	1	4	4	1	3	4	2	4	3	2	1	1	2	1	1	5	5	5	5	7
1192	2	31	1	175	64	1	1	3	6	6	6	4	4	3	6	6	6	6	3	6	6	6	6	1	2	1	2	1	1	1	3	1	1	1	1	1	2	1	1	1	1	1	1	1	7	7	7	7	7
1193	2	21	1	173	64	2	4	3	4	4	4	5	5	4	4	4	4	4	6	5	3	3	6	4	2	1	1	2	1	1	2	3	1	1	2	1	2	1	1	1	1	1	1	1	7	7	7	7	7
1194	2	22	1	160	64	2	3	3	4	4	4	4	4	4	4	4	4	4	4	4	4	4	4	2	2	2	1	2	2	1	2	2	1	1	2	1	2	2	1	1	2	1	1	1	7	7	7	7	7
1195	2	19	1	166	64	3	3	3	5	4	4	5	1	4	3	4	1	3	4	4	3	4	6	2	2	2	2	1	2	1	1	4	2	3	1	2	4	1	1	2	1	4	2	1	6	7	6	7	7
1196	1	19	1	168	64	1	4	3	6	6	6	5	5	4	5	5	5	4	5	5	5	6	5	1	1	1	1	1	1	1	1	1	1	1	1	1	1	1	1	1	1	1	1	1	7	7	6	7	7
1197	2	18	1	165	64	1	2	2	4	3	4	4	4	4	4	4	3	4	3	3	2	3	4	2	2	2	2	4	2	2	2	2	3	3	3	2	3	2	3	3	3	3	2	2	4	4	4	4	4
1198	2	35	2	172	64	3	5	4	4	4	4	3	4	2	3	3	3	4	3	5	5	5	5	1	3	1	1	3	2	1	1	2	2	2	1	1	1	1	1	1	2	1	1	1	7	7	7	7	7
1199	2	22	1	170	64	1	4	2	5	5	4	6	5	3	5	5	4	4	4	6	4	4	5	2	1	2	1	2	3	1	2	1	1	1	2	1	2	1	2	1	1	1	1	1	5	5	5	4	5
1200	2	19	1	169	64	1	4	5	2	3	2	5	2	2	2	2	2	5	2	2	3	2	2	2	2	1	3	2	2	1	2	1	1	1	1	1	2	2	3	1	1	1	1	1	6	6	6	6	6
1201	1	18	1	162	55	3	5	3	3	3	2	2	2	4	3	3	5	6	3	5	5	4	5	1	3	2	3	2	2	2	3	3	2	2	2	2	2	2	2	2	2	2	2	2	7	7	4	4	4
1202	2	20	1	175	120	3	3	2	5	4	3	4	4	4	3	3	3	3	3	3	3	3	6	3	2	2	1	2	2	2	2	1	1	1	1	1	1	1	1	1	1	1	1	1	4	4	4	4	4
1203	2	19	1	178	64	1	2	2	2	3	4	5	5	4	4	3	3	4	3	3	2	3	5	2	3	1	1	3	2	1	2	2	2	3	2	1	1	1	1	1	2	2	2	1	6	6	5	5	4
1204	2	25	1	170	64	1	3	2	4	5	5	4	4	5	5	4	5	4	4	4	4	5	4	2	2	1	2	1	2	1	1	1	2	1	1	1	1	1	1	1	1	1	1	1	7	7	7	6	6
1205	1	20	1	169	55	2	5	5	6	5	3	4	4	2	3	1	1	1	5	5	2	4	4	2	2	3	1	1	3	2	2	2	1	2	4	1	1	4	3	3	2	2	2	2	4	4	4	4	4
1206	1	19	1	180	55	5	3	4	3	3	3	3	3	3	3	3	3	3	3	3	3	3	3	2	2	2	2	2	2	2	2	2	2	2	2	2	2	2	2	2	2	2	2	2	4	4	4	4	4
1207	1	20	1	160	64	2	4	4	6	6	6	6	6	6	6	6	6	6	6	6	6	6	6	2	2	1	2	2	1	1	2	2	2	2	1	2	2	2	2	1	2	2	2	2	7	4	4	5	5
1208	1	22	1	166	64	2	3	5	4	4	4	4	4	4	4	4	4	4	4	4	3	4	6	1	2	2	1	1	1	1	1	1	1	1	1	1	1	1	1	1	1	1	1	1	4	4	4	4	4
1209	1	21	1	175	55	3	5	4	6	5	5	6	6	6	6	6	6	6	6	6	6	6	6	2	2	3	3	2	2	2	2	2	2	2	2	2	2	3	2	2	2	2	2	1	7	7	7	7	7
1210	1	23	1	173	51	1	3	3	3	3	3	3	3	3	3	3	4	3	3	3	3	3	3	2	2	2	2	2	2	2	2	2	2	2	2	2	2	2	2	2	2	2	2	2	5	5	5	4	4
1211	1	22	1	160	48	5	4	4	4	4	4	4	4	4	3	4	3	3	4	3	2	3	5	1	2	1	1	1	1	1	1	2	1	2	1	1	1	1	1	1	1	1	1	1	7	7	7	7	7
1212	1	21	1	166	81	5	5	4	6	5	4	2	5	5	5	4	4	4	1	5	5	4	5	1	2	1	1	2	1	1	1	1	1	1	1	1	4	1	1	1	1	1	1	1	3	3	3	3	3
1213	1	19	1	160	38	3	5	3	4	3	4	4	3	6	5	2	4	5	4	6	6	6	6	3	3	1	1	1	1	1	1	1	1	2	2	1	1	2	1	1	2	1	2	2	1	1	2	2	2
1214	1	20	1	168	50	4	4	4	4	4	5	5	2	5	5	4	3	5	3	5	4	4	3	2	2	1	1	2	1	1	1	2	1	1	1	1	2	1	1	1	1	1	1	1	7	7	7	7	7
1215	1	20	1	165	43	4	5	4	5	3	4	6	4	6	6	6	5	6	3	6	4	1	6	2	2	1	1	1	1	1	1	1	1	1	1	1	2	1	1	1	1	1	1	1	7	7	7	7	5
1216	1	21	1	172	57	3	5	4	5	6	5	6	4	1	5	5	4	6	5	6	1	4	6	1	1	1	1	1	3	2	1	2	1	1	1	1	3	1	1	1	2	1	1	1	7	6	5	6	6
1217	1	18	1	170	42	4	5	4	4	5	5	5	5	5	5	5	5	5	5	5	5	5	5	3	3	3	3	3	3	3	3	3	3	3	3	3	3	3	3	3	3	3	3	3	7	7	7	7	7
1218	2	20	1	169	61	2	4	2	4	3	3	4	4	3	3	3	3	3	3	3	3	4	4	2	2	1	2	2	2	1	1	2	2	2	2	2	2	2	2	3	2	2	2	2	4	4	4	4	4
1219	1	19	1	162	54	4	5	5	6	6	6	6	6	6	6	6	6	6	6	6	6	6	6	1	1	1	1	1	1	1	1	1	1	1	1	1	1	1	1	1	1	1	1	1	7	7	7	7	7
1220	1	20	1	178	51	1	3	3	4	4	4	3	4	5	5	3	3	4	4	4	3	4	5	2	1	1	1	1	1	2	1	2	2	2	2	1	2	2	1	1	1	1	1	1	6	6	5	5	5
1221	1	21	1	170	49	2	4	4	4	5	4	3	5	2	6	6	5	6	5	6	3	4	6	1	1	1	1	2	1	1	1	1	1	1	1	1	1	1	1	1	1	1	1	1	6	6	6	7	7
1222	1	20	1	169	71	5	5	5	6	6	6	6	6	6	6	6	4	6	5	6	6	6	6	2	1	1	1	1	1	1	1	1	1	1	1	1	1	1	1	1	1	1	1	1	7	6	6	6	7
1223	1	19	1	180	65	3	4	4	6	5	4	4	5	4	4	4	4	4	4	4	2	4	4	2	2	2	1	1	1	2	1	4	1	3	2	1	3	1	1	1	1	1	1	1	4	4	3	4	3
1224	1	24	1	160	49	2	4	2	3	3	3	5	4	4	4	4	3	3	4	4	3	3	4	3	3	1	1	2	1	1	1	1	2	1	3	1	2	1	1	2	1	1	1	1	5	6	5	5	5
1225	1	20	1	160	95	2	2	3	4	4	3	4	4	4	4	4	3	4	4	4	3	3	3	3	2	4	4	3	3	2	2	2	2	2	2	2	2	2	2	2	2	2	2	1	4	4	4	4	4
1226	1	21	1	166	74	4	5	3	6	3	4	1	2	6	4	1	5	4	5	4	2	2	4	1	2	1	2	1	2	1	2	3	2	1	1	1	2	1	1	1	1	2	1	1	6	6	7	5	6
1227	1	22	1	175	55	4	5	4	4	4	5	5	5	4	5	6	6	6	5	6	4	4	6	1	1	1	1	1	1	1	1	1	1	1	1	1	1	1	1	1	1	1	1	1	5	5	5	5	5
1228	2	19	1	160	73	3	4	4	5	6	5	4	5	5	5	4	4	5	4	6	4	5	5	1	1	1	1	1	1	1	1	1	1	1	1	1	1	1	1	1	1	1	1	1	7	7	7	6	7
1229	2	20	1	160	49	3	5	3	3	4	5	4	6	5	4	4	4	4	1	4	2	4	4	3	2	2	2	2	2	2	2	1	2	2	3	2	3	1	1	1	4	2	2	1	5	4	5	5	6
1230	1	20	1	166	58	3	3	4	4	4	4	4	4	4	4	4	4	4	4	4	3	4	4	2	1	1	1	1	1	1	2	3	1	1	2	1	1	1	1	1	1	1	1	1	7	7	7	6	6
1231	1	21	1	168	84	3	4	5	3	4	5	3	2	3	4	2	4	3	4	6	2	3	6	3	2	2	2	2	3	2	4	4	4	4	3	4	4	2	3	4	3	2	4	4	2	3	2	2	2
1232	1	21	1	165	65	3	3	4	4	3	4	5	5	5	5	4	3	4	3	6	3	4	5	3	1	2	2	3	1	1	2	2	2	2	3	2	1	2	2	1	1	2	2	1	5	5	6	6	6
1233	1	20	1	172	53	4	5	5	6	5	5	6	6	3	6	6	4	6	3	5	4	5	6	1	1	1	1	1	1	1	1	2	1	1	1	1	1	1	1	1	1	1	1	1	7	7	7	7	7
1234	2	21	1	170	62	3	3	4	4	3	2	4	6	4	3	3	3	3	3	4	1	2	4	2	2	1	2	2	3	2	2	2	1	2	1	2	2	2	1	1	2	2	2	1	6	6	6	6	6
1235	2	20	1	171	52	5	5	4	3	3	3	4	2	2	5	4	5	5	3	5	3	4	4	2	1	1	1	1	1	1	1	1	1	1	1	1	1	1	1	1	1	1	1	1	5	5	5	5	5
1236	1	20	1	160	47	3	4	1	5	2	2	4	2	1	1	2	2	2	2	4	3	2	5	2	4	3	2	2	2	3	2	3	2	2	2	3	3	3	3	2	4	1	2	2	5	6	5	5	5
1237	1	18	1	169	60	4	5	5	3	4	6	1	6	3	4	3	3	5	4	3	4	3	3	2	1	1	1	1	1	1	1	1	1	1	1	1	1	2	1	1	1	1	1	1	4	4	6	5	3
1238	1	21	1	162	66	3	3	5	6	4	3	4	3	4	4	3	4	3	3	4	3	3	4	3	1	2	1	2	1	2	2	3	2	2	2	2	2	1	1	1	1	2	2	1	4	4	4	3	4
1239	1	21	1	178	56	5	5	3	5	5	3	6	3	6	6	6	6	6	1	6	3	5	6	1	3	1	1	1	1	1	1	4	1	1	1	1	3	1	1	1	4	3	1	1	7	7	7	7	7
1240	2	21	1	170	100	3	2	5	5	5	5	6	4	4	5	5	5	5	4	6	5	5	6	2	2	1	2	2	2	1	1	2	2	1	2	2	2	1	1	2	2	1	1	1	6	6	6	6	7
1241	2	21	1	169	48	2	3	5	4	5	5	3	3	4	5	3	4	5	4	5	4	5	4	1	1	1	1	1	1	1	1	2	1	1	1	1	2	1	1	1	1	1	1	1	7	7	6	6	6
1242	2	22	1	180	77	3	2	5	6	6	4	5	5	5	5	5	5	5	3	6	5	5	6	1	2	1	1	2	1	1	1	2	1	2	1	1	2	1	1	1	1	1	1	1	7	7	7	7	7
1243	1	20	1	160	55	4	3	5	6	6	5	6	3	5	5	5	4	5	1	6	3	6	6	1	2	1	1	2	1	1	2	3	1	1	1	1	2	1	1	1	1	1	1	1	6	6	7	5	6
1244	2	19	1	166	80	3	3	4	5	5	5	4	5	5	5	5	5	5	4	5	4	4	5	1	1	1	1	1	1	2	1	1	1	1	1	1	1	1	1	1	1	1	1	1	6	6	6	6	6
1245	1	20	1	175	46	2	3	3	4	4	4	3	3	6	6	5	5	5	5	5	5	3	6	1	1	1	1	1	1	1	1	1	1	1	1	1	1	1	1	1	1	1	1	1	6	6	6	6	6
1246	2	21	1	160	47	3	4	4	6	5	6	4	5	5	5	5	4	4	5	5	4	5	5	1	1	1	1	1	1	1	1	1	1	1	1	1	1	1	1	1	1	1	1	1	6	6	7	6	7
1247	2	18	1	160	30	3	5	4	4	3	3	4	3	2	4	4	4	4	4	4	4	4	4	2	2	2	1	2	2	2	2	2	2	2	2	2	2	2	2	2	2	2	2	2	4	4	4	4	4
1248	2	18	1	160	73	4	5	4	3	5	4	5	2	3	5	5	3	5	3	4	2	4	5	2	1	1	1	1	1	1	3	1	1	1	1	1	2	1	1	1	2	1	1	1	7	7	7	7	7
1249	1	19	1	166	109	2	5	3	5	4	5	5	3	5	5	5	4	5	4	5	4	5	5	1	2	1	1	2	2	1	1	2	1	1	1	2	1	1	1	1	1	1	1	1	6	6	6	6	6
1250	1	20	1	168	55	1	5	3	6	4	6	6	4	4	4	4	4	4	4	4	4	4	4	2	2	1	1	1	1	1	1	1	1	1	1	1	1	1	1	1	1	1	1	1	7	7	7	7	7
1251	1	20	1	165	87	3	4	4	4	5	5	3	4	5	3	5	6	5	4	5	5	3	4	1	1	1	2	2	2	2	1	1	1	2	2	1	1	2	1	1	2	2	1	2	6	6	7	7	6
1252	1	20	1	172	29	4	5	4	6	6	6	6	6	6	6	6	6	6	1	6	6	6	6	1	1	1	1	1	1	1	1	1	1	1	1	1	1	1	1	1	1	1	1	1	7	7	7	7	7
1253	1	19	1	170	43	2	4	3	4	3	4	4	5	5	5	5	4	5	1	6	1	3	6	2	3	1	1	2	1	1	2	3	1	1	1	1	3	1	2	1	2	1	1	1	7	7	5	4	6
1254	1	21	1	169	70	1	2	2	4	4	3	5	3	4	5	4	4	5	6	6	3	6	6	1	2	1	1	1	1	1	1	1	1	1	1	1	1	1	1	1	1	1	1	1	7	6	7	7	7
1255	2	20	1	162	44	3	4	4	4	4	4	4	3	3	4	5	3	4	3	4	3	4	5	1	1	1	1	2	1	1	1	2	1	2	1	1	1	1	1	1	1	1	1	1	4	5	5	4	4
1256	1	20	1	178	48	1	3	3	6	3	1	1	1	4	1	4	2	2	3	6	2	2	6	2	2	2	2	2	2	1	2	2	1	3	3	2	1	2	2	2	2	2	2	1	5	4	5	4	5
1257	2	19	1	170	84	1	1	1	6	2	1	4	6	6	4	1	1	1	1	5	2	3	6	3	3	2	2	4	3	4	3	3	3	3	3	3	3	3	2	2	4	3	2	1	4	4	4	3	4
1258	2	20	1	160	40	4	2	2	3	5	3	3	5	3	4	4	4	4	4	5	3	3	5	1	1	1	2	2	2	1	1	2	1	2	1	1	1	2	1	1	1	1	1	1	7	7	7	6	7
1259	2	20	1	180	56	3	3	5	6	6	6	3	6	3	3	3	4	6	4	4	3	6	6	2	1	1	1	1	1	1	1	1	1	1	1	1	1	1	1	1	1	1	1	1	7	7	7	7	7
1260	1	20	1	160	61	4	4	3	3	3	5	3	3	2	4	3	3	4	4	6	3	3	6	2	2	1	1	1	1	1	2	3	1	1	1	1	2	1	1	1	1	2	1	1	6	6	6	6	6
1261	2	19	1	166	65	1	2	2	3	4	4	4	4	4	4	3	3	3	3	4	3	4	5	1	2	1	1	1	1	1	1	2	1	1	1	1	1	1	1	1	1	1	1	1	6	6	6	6	6
1262	1	21	1	175	46	2	2	2	4	4	3	4	6	3	4	4	4	5	3	4	4	4	4	2	2	1	1	2	2	1	1	1	1	1	1	1	1	1	1	1	1	1	1	1	3	5	5	5	5
1263	1	22	1	160	53	4	5	3	5	2	2	4	6	3	3	5	3	3	6	6	1	1	6	4	4	1	3	2	2	2	2	2	1	2	2	3	3	3	1	1	1	3	1	1	7	7	7	7	7
1264	1	21	1	160	54	4	5	3	4	4	3	4	4	4	4	4	3	4	3	3	3	2	2	4	1	1	1	1	1	1	1	1	1	1	1	1	1	1	1	1	3	1	1	1	7	7	7	7	7
1265	1	20	1	166	62	4	3	3	4	4	3	2	4	2	4	5	4	4	3	6	4	4	5	2	2	1	1	1	1	1	1	2	2	2	2	1	1	1	1	1	1	1	1	1	6	5	5	6	7
1266	2	21	1	168	61	2	2	3	5	3	4	4	6	1	5	4	5	6	4	6	5	5	3	1	1	1	1	1	1	1	1	1	1	1	1	1	1	1	1	1	1	1	1	1	7	7	7	7	7
1267	1	21	1	165	45	2	2	3	5	1	2	3	4	2	4	4	4	4	4	6	1	2	5	3	3	2	3	2	1	2	2	3	2	2	3	3	2	3	2	3	3	3	3	1	5	6	6	4	5
1268	1	23	1	172	47	1	3	3	3	2	3	4	3	2	2	5	4	3	4	3	3	3	3	3	2	3	2	2	3	3	3	3	3	3	2	4	3	3	3	1	2	3	3	3	5	5	5	6	4
1269	2	20	1	170	55	3	2	2	1	3	3	3	3	3	4	3	3	3	3	3	3	3	3	2	2	2	2	2	2	3	2	2	2	2	3	2	2	2	2	2	2	2	2	2	6	6	6	6	5
1270	2	21	1	170	60	4	3	3	2	4	3	5	5	6	5	5	5	6	5	5	4	3	6	2	1	1	1	2	2	1	2	1	1	2	1	2	2	1	1	1	1	1	1	1	7	4	6	7	7
1271	2	19	1	169	55	1	1	1	6	5	5	6	6	4	6	6	6	6	6	6	6	5	6	1	1	1	1	1	1	1	1	1	1	1	1	1	1	1	1	1	1	1	1	1	7	6	7	7	7
1272	2	18	1	162	61	2	2	3	4	4	4	4	4	3	4	4	3	4	3	4	3	4	4	2	2	2	2	2	2	2	2	2	2	2	2	2	2	2	2	2	2	2	2	2	5	5	4	4	4
1273	2	19	1	178	61	1	3	3	6	6	6	6	6	6	6	6	6	6	6	6	6	6	6	1	1	1	1	1	1	1	1	1	1	1	1	1	1	1	1	1	1	1	1	1	7	7	7	7	7
1274	2	19	1	170	55	1	1	1	4	4	4	6	4	3	4	3	4	4	3	3	3	4	3	1	2	1	1	2	2	2	1	2	2	2	1	1	2	1	2	1	1	2	1	1	4	5	5	5	5
1275	2	20	1	169	80	3	3	4	3	1	2	2	3	3	2	6	4	4	3	3	3	3	3	1	1	1	1	2	1	1	1	1	1	2	2	2	1	1	1	2	1	2	1	1	6	6	6	6	6
1276	2	18	1	168	46	3	4	3	4	4	5	1	4	4	3	5	5	3	3	4	3	3	3	1	3	1	1	2	2	1	1	1	1	1	2	1	3	1	1	1	1	1	1	1	6	5	7	4	7
1277	2	19	1	165	47	3	2	3	4	2	3	6	4	2	4	4	4	4	3	3	3	3	3	2	2	2	1	1	1	1	2	2	1	1	1	1	1	2	1	1	1	1	1	1	3	3	3	3	3
1278	2	18	1	172	73	1	3	1	6	5	5	5	5	5	5	4	5	4	4	6	4	5	5	3	3	2	2	1	1	1	2	2	2	2	2	3	3	3	3	2	3	2	2	2	4	4	4	4	4
1279	2	21	1	170	109	1	4	2	4	3	4	4	4	3	4	4	4	4	4	4	4	4	3	2	3	2	2	2	1	1	2	3	2	2	2	2	2	2	2	2	2	2	2	2	4	4	4	4	4
1280	1	20	1	160	40	4	4	3	4	4	4	3	3	2	4	4	3	4	4	4	4	3	4	3	3	3	1	2	2	2	2	3	2	2	2	1	2	2	1	2	2	2	2	2	6	5	5	4	4
1281	2	18	1	169	55	1	2	3	6	5	5	5	4	3	5	2	2	2	2	5	3	3	6	1	2	1	1	2	1	1	2	2	1	1	1	1	1	1	1	1	1	1	1	1	5	5	6	5	5
1282	2	19	1	162	87	2	3	4	4	4	4	4	4	6	6	5	5	6	3	4	3	4	4	1	2	1	1	1	1	1	2	1	2	1	1	1	2	1	1	1	1	1	1	1	5	5	6	5	5
1283	2	20	1	178	29	1	3	3	6	6	6	6	6	6	6	6	6	6	4	6	4	6	6	1	1	1	1	1	1	1	1	1	1	1	1	1	1	1	1	1	1	1	1	1	7	7	7	7	7
1284	2	20	1	170	43	2	4	3	1	4	6	1	2	1	1	1	1	1	5	6	5	4	5	1	2	2	2	2	2	1	2	2	2	2	3	3	4	2	1	1	1	1	1	1	4	4	4	4	4
1285	2	18	1	169	70	1	4	3	3	4	5	4	3	4	6	4	3	5	2	4	3	4	4	1	2	2	1	1	1	1	1	3	2	1	1	1	2	1	2	1	1	2	1	1	2	5	5	4	5
1286	2	19	1	180	44	2	5	2	6	4	4	4	5	4	4	4	4	5	5	4	4	4	5	2	3	2	2	2	2	2	2	2	2	2	2	2	2	2	2	2	2	2	2	1	6	5	6	6	6
1287	2	19	1	160	48	2	2	3	5	4	4	5	4	3	5	4	4	4	4	4	4	4	4	3	2	2	2	2	2	2	2	2	2	2	2	2	2	2	2	2	2	2	2	2	4	4	4	4	4
1288	2	19	1	166	84	1	3	2	6	6	5	6	4	5	6	6	5	6	6	6	6	6	6	1	2	1	1	1	1	1	1	1	1	1	1	1	1	1	1	1	1	1	1	1	7	7	7	7	7
1289	2	18	1	175	56	2	5	3	4	6	4	5	5	6	5	4	4	5	4	6	4	4	4	2	2	1	1	1	3	1	2	2	1	1	1	1	1	1	1	1	1	1	1	1	5	5	5	6	5
1290	2	19	1	160	61	1	2	2	1	3	3	4	3	3	3	3	3	3	3	3	3	3	3	2	2	3	2	2	2	2	2	2	2	2	2	2	2	2	2	2	2	2	2	2	4	4	4	4	4
1291	1	22	1	173	35	2	2	4	3	3	4	4	4	4	4	5	4	4	3	4	5	4	5	2	2	2	3	3	3	2	2	2	2	2	2	2	2	2	2	2	2	2	2	2	7	7	7	7	7
1292	2	18	1	160	65	1	5	3	3	4	4	5	4	1	2	3	4	3	2	2	4	3	4	2	2	2	2	2	2	2	2	2	2	2	2	2	2	2	2	2	2	2	2	2	3	4	5	6	6
1293	2	19	1	166	57	2	3	3	6	6	4	6	6	6	6	3	5	6	4	6	3	3	6	1	1	1	1	1	1	1	1	2	1	1	1	1	1	1	1	1	1	1	1	1	7	7	7	5	6
1294	2	21	1	168	88	1	2	3	3	4	4	5	5	6	6	6	6	6	4	6	6	5	6	1	1	1	1	1	1	1	1	1	1	1	1	1	1	1	1	1	1	1	1	1	7	6	7	6	7
1295	1	21	1	165	60	2	3	3	6	6	6	6	6	6	6	6	6	6	6	6	6	6	6	1	3	1	1	1	1	1	1	1	1	1	1	1	1	1	1	1	1	1	1	1	7	7	7	7	7
1296	2	19	1	172	55	1	3	3	5	5	5	5	5	5	5	4	5	5	5	5	5	5	5	2	2	2	2	2	2	2	2	2	2	2	2	2	2	2	2	2	2	2	2	2	4	4	4	4	4
1297	2	20	1	170	60	1	5	3	6	5	5	5	5	5	5	5	5	5	3	5	4	5	5	1	3	1	1	2	1	1	1	1	1	1	1	1	1	1	1	1	1	1	1	1	5	5	5	5	5
1298	2	18	1	169	65	1	4	1	6	6	6	6	6	6	6	6	6	6	6	6	6	6	6	1	1	1	1	1	1	1	1	1	1	1	1	1	1	1	1	1	1	1	1	1	7	7	7	7	7
1299	2	20	1	162	52	1	2	2	6	5	4	4	4	5	5	6	4	6	4	5	6	5	4	2	1	1	1	1	1	1	1	1	1	1	1	1	1	1	1	1	1	1	1	1	7	7	7	7	7
1300	2	19	1	178	89	1	1	2	1	1	1	1	1	1	1	1	1	1	1	1	1	1	1	1	1	1	1	1	1	1	1	1	1	1	1	1	1	1	1	1	1	1	1	1	5	5	5	5	5
1301	2	19	1	170	60	1	3	1	6	5	6	5	6	3	6	6	6	6	6	6	5	6	6	1	2	1	1	1	1	1	1	1	1	1	1	1	1	1	1	1	1	1	1	1	4	4	3	5	5
1302	2	20	1	160	60	2	2	2	2	2	3	6	5	5	5	5	5	5	5	5	6	5	5	1	3	1	1	1	1	1	1	1	1	1	1	1	1	1	1	1	1	1	1	1	7	7	7	6	6
1303	2	18	1	169	50	2	1	2	4	4	4	4	2	1	4	5	2	4	3	6	1	5	4	3	2	1	2	2	1	1	2	2	1	2	2	2	1	1	2	1	2	1	1	2	7	5	6	6	7
1304	2	19	1	180	105	1	3	3	5	4	4	5	4	3	5	3	4	5	3	6	6	4	6	2	2	1	1	2	1	1	1	2	1	1	1	1	1	1	1	1	1	1	1	1	6	7	6	6	7
1305	2	19	1	160	62	1	1	1	6	5	6	6	6	6	4	3	6	6	1	6	6	4	3	2	3	1	2	1	1	1	2	2	2	1	1	1	1	1	1	1	1	1	1	1	6	7	7	7	7
1306	2	20	1	166	64	2	2	3	6	6	6	6	6	6	6	6	6	6	6	6	6	6	6	1	1	1	1	1	1	1	1	1	1	1	1	1	4	1	1	1	1	1	1	1	7	7	7	7	7
1307	2	21	1	175	55	2	3	3	6	6	6	6	6	6	6	6	6	6	6	6	6	6	6	1	1	1	1	1	1	1	1	1	1	1	1	1	1	1	1	1	1	1	1	1	7	7	7	7	7
1308	1	20	1	160	47	3	5	4	6	6	6	1	6	6	6	6	6	6	5	6	6	6	6	1	1	1	1	1	1	1	1	1	1	1	1	1	1	1	1	1	1	1	1	1	7	7	7	7	7
1309	1	19	1	160	35	2	4	4	4	3	4	5	5	4	5	4	4	4	5	5	2	3	5	1	2	1	1	2	2	1	2	2	1	1	1	1	2	1	1	1	1	1	1	1	7	6	6	6	6
1310	1	19	1	166	55	4	3	4	6	6	6	6	6	4	6	6	6	6	6	6	5	6	6	1	2	2	1	1	2	1	2	3	1	1	1	1	1	1	1	1	1	1	1	1	7	7	7	7	7
1311	1	18	1	168	60	1	2	2	4	3	3	4	3	5	4	4	4	4	4	4	3	3	4	3	2	1	1	2	1	1	2	2	2	1	1	1	1	1	1	1	2	1	1	1	6	5	5	4	3
1312	1	19	1	165	120	3	4	3	5	5	5	5	5	5	5	5	5	5	5	5	5	5	5	1	1	1	1	1	1	1	1	1	1	1	1	1	1	1	1	1	1	1	1	1	6	6	6	6	6
1313	2	19	1	178	49	3	4	3	4	5	3	6	3	6	4	2	3	5	3	6	3	3	6	2	3	1	1	2	1	1	2	3	1	1	1	2	2	1	3	1	1	1	1	1	6	6	6	5	6
1314	2	19	1	172	145	2	3	3	6	6	6	6	6	6	6	6	6	6	6	5	6	6	6	1	1	3	1	2	1	1	1	1	1	1	1	1	1	1	1	1	1	1	1	1	5	5	6	6	6
1315	1	18	1	170	60	1	2	3	3	6	6	6	6	6	6	6	6	6	6	6	6	6	6	1	1	1	1	1	1	1	1	1	1	1	1	1	1	1	1	1	1	1	1	1	7	7	7	7	7
1316	1	20	1	169	55	2	3	3	4	3	4	3	3	6	5	4	2	5	5	5	4	3	6	2	2	1	1	1	1	1	1	2	1	1	2	1	1	1	1	1	1	1	1	1	7	7	7	7	7
1317	2	21	1	162	110	3	4	3	4	4	4	3	4	4	4	4	4	3	3	4	4	4	3	2	2	2	2	2	2	2	2	2	2	2	2	2	2	2	2	1	2	2	2	2	6	6	6	6	6
1318	1	20	1	178	103	3	4	4	2	3	5	6	6	3	6	6	4	6	5	3	4	5	6	1	1	1	1	1	1	1	1	1	1	1	1	1	1	1	1	1	1	1	1	1	7	7	6	6	6
1319	1	20	1	170	48	3	4	4	5	4	6	2	3	1	2	3	2	5	5	5	5	5	4	1	1	1	1	1	1	1	1	1	1	1	1	1	1	1	1	1	1	1	1	1	7	7	7	7	7
1320	1	20	1	169	100	2	1	3	6	6	6	6	4	1	6	6	6	6	6	6	4	4	6	1	1	1	1	1	1	1	1	1	1	1	1	1	1	1	1	1	1	1	1	1	7	7	7	7	5
1321	1	19	1	180	75	2	4	3	5	4	3	3	4	3	3	3	4	4	3	4	3	3	2	3	2	2	3	2	2	2	2	3	1	2	2	2	2	2	2	1	1	1	2	1	5	5	4	5	5
1322	2	19	1	173	55	2	4	3	4	5	3	5	4	1	5	3	4	4	4	5	3	3	5	1	1	1	1	2	2	1	2	2	1	1	1	1	1	1	1	1	1	1	1	1	5	5	6	5	5
1323	2	21	1	166	48	1	2	2	6	5	4	4	6	4	5	3	4	4	3	6	3	3	6	1	2	1	1	2	1	1	1	1	1	1	1	1	1	1	1	1	2	1	1	1	6	6	6	6	6
1324	2	21	1	165	47	1	3	2	5	5	4	4	5	6	4	5	4	4	3	6	6	4	3	2	1	2	1	1	1	1	1	1	1	1	1	1	1	1	1	1	1	1	1	1	4	4	4	4	4
1325	2	20	1	175	49	2	3	3	6	5	6	5	3	5	5	5	5	6	6	6	3	4	6	1	2	1	1	1	1	1	1	2	1	1	1	1	1	1	1	1	1	1	1	1	7	7	7	7	7
1326	1	19	1	160	60	2	2	4	4	4	3	4	4	6	5	5	5	5	4	6	2	4	6	2	1	1	1	2	2	1	2	2	2	2	2	1	2	1	1	1	1	1	1	1	2	2	2	2	2
1327	1	21	1	160	55	2	4	3	3	3	3	4	3	5	3	5	5	5	4	3	3	1	3	2	2	2	2	2	2	2	3	4	2	3	2	2	2	2	2	2	3	3	2	2	4	4	4	4	4
1328	1	21	1	166	57	3	2	3	3	3	3	1	3	3	3	4	3	3	6	4	3	2	5	2	1	1	1	2	2	1	2	3	1	1	1	1	2	2	2	1	1	1	1	1	1	1	3	4	2
1329	1	18	1	168	60	3	5	2	3	1	1	4	6	3	1	1	3	1	1	6	1	1	6	1	1	1	1	1	1	1	1	1	1	1	1	1	1	1	1	1	1	1	1	1	7	7	7	7	7
1330	1	19	1	165	58	3	2	3	3	3	4	3	3	5	3	2	3	3	4	3	2	3	4	2	1	1	1	2	1	2	2	2	2	2	2	2	2	2	2	1	2	2	2	2	4	4	5	5	4
1331	1	22	1	172	105	1	2	3	6	4	5	2	3	6	4	6	5	6	6	6	3	3	6	3	2	1	1	2	1	1	1	2	1	1	1	1	1	1	1	1	1	1	1	1	6	6	6	6	5
1332	1	21	1	170	46	3	5	4	3	3	4	2	2	1	3	3	2	3	4	3	2	3	5	2	2	1	1	2	1	2	2	3	2	2	3	2	3	2	2	3	3	2	2	1	6	7	7	6	5
1333	1	20	1	169	54	3	4	4	6	4	5	6	4	2	5	4	4	4	3	6	3	5	6	2	1	1	1	1	2	1	1	2	2	2	2	2	1	1	1	1	1	1	1	1	6	6	6	6	5
1334	1	20	1	162	78	2	3	3	6	6	6	6	6	6	6	6	6	6	6	6	6	5	6	1	2	1	1	1	1	1	1	1	1	1	1	1	1	1	1	1	1	1	1	1	7	7	7	7	7
1335	1	20	1	173	35	5	5	4	2	4	2	5	4	3	3	6	3	4	6	6	5	3	6	2	3	3	2	2	2	2	2	2	3	2	3	2	2	2	4	3	2	2	2	2	5	5	6	7	7
1336	1	20	1	178	110	1	2	2	4	3	2	5	3	5	4	4	3	4	5	4	3	3	3	3	2	2	1	3	2	1	3	3	2	2	2	2	3	3	2	1	2	2	2	1	6	4	4	4	4
1337	1	20	1	170	69	1	3	2	5	6	6	6	6	5	6	5	6	5	4	6	6	6	6	1	1	1	1	1	1	1	1	1	1	1	1	1	1	1	1	1	1	1	1	1	7	7	7	7	7
1338	2	22	1	169	72	2	2	4	6	6	4	3	5	5	4	3	3	4	3	6	5	2	6	2	2	2	1	2	1	1	4	2	2	2	2	1	1	1	1	1	1	1	1	1	4	4	3	4	6
1339	1	20	1	180	50	2	3	2	3	4	4	4	4	4	4	4	4	4	4	4	4	4	4	2	2	2	2	2	2	2	2	2	2	2	2	2	2	2	2	2	2	2	2	2	4	4	4	4	4
1340	1	21	1	173	52	1	2	3	2	3	3	6	5	5	5	5	5	5	4	5	2	3	5	2	2	2	1	1	2	1	2	2	1	2	2	2	1	2	1	1	1	1	2	1	7	5	4	5	6
1341	1	18	1	166	70	3	4	4	3	4	3	4	3	4	3	4	3	3	4	4	3	3	3	2	2	2	2	2	2	3	3	3	2	3	3	2	3	3	1	1	1	3	3	1	4	4	4	4	4
1342	1	21	1	175	44	3	3	5	3	4	4	5	3	2	3	4	4	5	4	6	4	3	2	1	2	1	2	2	2	1	1	1	3	1	1	2	1	2	1	1	2	1	1	1	3	5	4	4	5
1343	1	20	1	160	60	2	3	3	3	3	3	3	3	3	3	3	3	3	3	3	3	3	3	2	2	2	2	2	2	2	2	2	2	2	2	2	2	2	2	2	2	2	2	2	4	4	4	4	4
1344	1	18	1	160	58	3	4	4	3	3	4	3	2	3	2	2	4	4	4	4	4	4	4	1	1	1	1	1	1	1	1	1	1	1	1	1	1	1	1	1	1	1	1	1	6	6	6	6	6
1345	1	21	1	166	46	3	3	4	5	4	3	4	6	3	4	3	4	4	5	5	4	3	4	2	2	1	1	2	1	1	2	2	2	2	2	1	2	1	1	1	1	1	1	1	2	2	2	2	2
1346	1	18	1	182	89	3	2	3	5	4	3	3	1	3	6	6	6	6	3	6	3	3	6	1	1	1	1	1	1	1	1	1	1	1	1	1	1	1	1	1	1	1	1	1	7	7	7	7	7
1347	2	19	1	173	55	3	5	3	3	3	3	3	3	6	3	3	3	3	4	4	3	3	4	2	2	2	2	2	2	2	2	2	2	2	2	2	2	2	2	2	2	2	2	2	5	5	5	5	5
1348	2	21	1	168	48	3	4	3	6	5	6	6	6	4	6	6	6	6	5	6	5	6	6	1	1	1	1	1	1	1	1	1	1	1	1	1	1	1	1	1	1	1	1	1	7	7	7	7	7
1349	2	20	1	165	51	3	2	4	6	4	3	5	5	4	5	4	5	5	3	6	4	3	6	2	3	1	2	3	2	2	3	3	1	2	2	2	3	2	1	2	1	2	1	1	3	4	5	5	4
1350	2	23	1	172	60	3	2	4	4	5	5	6	4	4	4	5	5	4	5	5	5	5	6	2	3	2	2	2	2	1	2	2	1	2	3	2	2	2	2	2	2	3	1	1	4	4	5	4	4
1351	1	19	1	170	42	3	4	4	4	4	4	5	5	3	5	5	5	5	5	5	5	4	5	2	2	2	1	2	1	1	2	2	1	1	2	1	1	1	1	1	1	1	1	1	5	5	5	5	5
1352	2	22	1	169	61	1	3	3	2	3	3	2	3	3	2	3	3	2	2	3	3	3	2	2	2	2	2	2	2	2	2	2	3	3	3	3	3	3	2	2	2	2	2	2	3	4	4	3	5
1353	2	27	8	162	50	2	2	4	2	4	2	3	1	5	1	2	5	2	2	1	5	3	3	2	2	2	2	2	2	2	2	2	1	1	1	1	2	1	1	1	1	1	1	1	7	7	6	6	6
1354	2	27	3	178	104	5	2	2	3	4	4	5	4	3	4	4	4	4	3	4	4	4	4	1	1	1	1	1	1	1	1	2	1	1	1	1	1	1	1	1	1	1	1	1	6	6	6	6	6
1355	2	27	3	170	58	5	2	2	3	4	4	3	4	3	3	3	3	3	3	5	4	3	4	1	1	1	1	1	1	1	1	1	1	1	1	1	1	1	1	1	1	1	1	1	7	7	5	5	5
1356	2	32	3	180	60	4	4	3	6	5	6	4	6	2	6	6	6	6	4	6	5	5	6	3	1	1	1	1	1	1	2	2	1	2	1	2	2	2	1	1	2	1	1	1	7	7	7	7	7
1357	2	39	3	173	48	3	3	1	2	2	3	3	3	1	1	1	1	1	5	3	1	1	4	3	2	2	1	2	2	2	4	3	1	2	2	1	1	2	1	1	2	2	2	1	5	4	5	6	6
1358	1	20	1	173	40	5	4	1	4	6	2	1	1	2	4	2	1	4	2	1	1	1	2	1	3	3	3	3	3	3	3	3	3	3	3	3	3	2	1	1	1	2	3	3	7	7	7	7	7
1359	1	22	1	166	54	5	3	5	6	6	6	6	6	6	6	6	6	6	6	6	6	6	6	1	1	1	1	1	1	1	1	1	1	1	1	1	1	1	1	1	1	1	1	1	7	7	7	7	7
1360	2	20	1	175	45	5	5	4	3	3	3	4	2	2	5	4	5	5	3	5	3	4	4	2	1	1	1	1	1	1	1	1	1	1	1	1	1	1	1	1	1	1	1	1	5	5	5	5	5
1361	1	18	1	160	84	3	2	3	5	4	3	3	1	3	6	6	6	6	3	6	3	3	6	1	1	1	1	1	1	1	1	1	1	1	1	1	1	1	1	1	1	1	1	1	7	7	7	7	7
1362	2	19	1	160	40	3	3	2	6	6	6	6	6	6	6	6	6	6	1	6	3	4	6	1	2	1	1	1	1	1	1	1	1	1	1	1	1	1	1	1	1	1	1	1	6	6	6	5	6
1363	2	21	1	166	120	5	2	1	5	3	4	4	3	6	5	4	2	5	2	5	2	4	6	3	2	2	4	2	1	1	2	4	1	2	2	2	2	1	1	1	2	1	2	1	6	5	4	5	7
1364	1	20	1	168	51	1	1	1	1	1	1	1	1	1	1	1	1	1	1	1	1	2	2	2	3	3	2	3	2	2	1	2	2	2	2	2	3	2	3	2	2	2	2	2	3	4	4	4	4
1365	2	18	1	165	86	3	3	2	6	6	6	6	6	6	6	6	6	6	6	6	6	6	6	1	1	1	1	1	1	1	1	1	1	1	1	1	1	1	1	1	1	1	1	1	7	7	7	7	7
1366	2	19	1	172	120	3	4	1	4	4	4	4	4	3	4	4	4	4	3	4	4	4	3	1	1	1	1	1	1	1	1	1	1	1	1	1	1	1	1	1	1	1	1	1	6	5	5	5	4
1367	2	20	1	170	38	3	3	1	5	5	4	5	3	5	4	3	4	3	4	4	4	3	4	2	2	2	2	2	2	2	2	2	2	2	2	2	2	2	2	2	2	2	2	2	5	5	5	5	5
1368	1	20	1	169	49	4	2	4	6	6	6	6	6	4	6	6	6	6	3	6	4	5	6	1	1	1	1	1	1	1	1	1	1	1	1	1	1	1	1	1	1	1	1	1	7	7	7	7	7
1369	1	20	1	166	48	5	3	1	6	4	2	3	1	6	4	2	5	3	2	4	1	2	6	2	2	1	1	3	1	1	1	1	2	1	1	1	1	1	1	1	1	1	1	1	5	2	6	6	6
1370	2	21	1	162	47	1	4	1	6	3	5	6	6	6	6	6	6	6	4	6	5	3	6	1	2	1	2	2	1	1	2	1	1	1	1	1	1	1	2	1	1	2	1	1	4	4	3	4	4
1371	2	19	1	178	30	3	1	1	5	6	3	6	6	6	6	6	6	6	6	6	6	1	6	1	1	1	1	1	1	1	1	1	1	1	1	1	1	1	1	1	1	1	1	1	6	5	6	6	6
1372	2	20	1	170	40	2	2	1	4	3	4	3	3	4	3	3	3	3	3	6	3	4	4	2	2	1	2	2	1	2	2	2	2	2	2	2	1	2	1	1	2	2	1	1	5	5	4	4	4
1373	1	19	1	169	55	4	2	2	5	4	4	4	5	3	4	6	4	4	3	6	4	4	4	2	3	2	1	2	2	2	3	3	1	1	2	2	2	2	2	1	2	2	2	1	6	5	4	5	5
1374	2	18	1	168	40	3	3	3	4	4	4	4	1	3	3	3	3	3	3	3	3	3	3	2	2	2	2	2	2	2	2	2	2	2	2	2	2	2	2	2	2	2	2	2	5	5	5	5	5
1375	2	20	1	165	35	2	1	1	3	4	5	3	3	3	3	3	3	4	2	3	2	3	4	2	2	3	2	3	2	2	3	4	2	2	3	3	2	2	2	2	2	2	2	2	4	4	5	5	3
1376	2	20	1	172	60	2	3	1	6	3	3	4	6	6	6	6	6	6	6	6	6	3	6	1	2	1	1	1	1	1	1	1	2	1	1	1	2	2	1	1	1	2	1	1	4	4	4	4	5
1377	2	19	1	170	49	3	2	1	4	5	5	4	6	3	5	4	5	5	3	6	5	4	6	1	2	1	1	1	1	1	2	1	1	1	1	1	1	1	1	1	1	1	1	1	7	7	6	5	6
1378	2	19	1	169	47	1	1	1	4	3	4	3	2	5	4	4	4	3	4	6	3	3	4	2	2	1	2	2	2	1	1	2	2	2	2	2	2	2	2	1	2	1	2	2	4	4	4	4	4
1379	2	20	1	162	35	3	2	2	4	3	3	4	4	3	3	4	4	4	3	4	4	3	4	1	2	1	2	2	1	1	2	2	1	1	1	1	1	1	1	1	1	1	1	1	7	7	7	7	7
1380	2	18	1	167	49	2	2	1	1	2	2	2	3	2	2	3	3	3	3	2	2	3	3	3	2	3	2	2	2	2	2	2	2	2	2	2	2	2	2	2	2	2	2	2	5	5	5	5	6
1381	1	21	1	178	55	1	1	1	1	3	3	3	3	3	3	4	3	3	1	4	2	3	5	2	1	1	1	2	1	1	2	3	1	2	2	1	2	1	1	1	2	1	1	1	5	3	5	3	5
1382	2	20	1	170	40	3	2	1	3	3	3	3	3	3	3	3	3	3	3	3	3	3	3	1	2	1	1	2	1	1	1	1	1	1	1	1	1	1	1	1	1	1	1	1	4	4	4	4	4
1383	1	19	1	169	48	4	5	4	6	4	5	4	4	5	4	4	4	4	4	4	4	4	6	2	1	1	1	1	1	1	1	1	1	1	1	1	1	1	1	1	1	1	1	1	5	6	6	6	6
1384	1	21	1	180	49	3	2	3	4	4	4	4	5	4	4	4	4	4	4	4	4	4	4	2	2	2	1	1	1	1	2	1	1	1	1	1	1	1	1	1	1	1	1	1	7	6	5	6	6
1385	2	20	1	173	44	3	3	3	4	3	3	6	3	2	4	3	4	4	3	6	3	4	6	1	3	3	1	1	1	1	1	3	1	1	1	2	2	1	2	1	1	1	1	1	7	5	6	3	3
1386	1	21	1	166	65	3	4	3	3	3	3	3	3	3	3	3	3	3	3	3	3	3	3	3	2	3	3	2	3	2	3	3	4	2	1	1	1	3	4	4	3	2	2	3	5	4	3	3	4
1387	2	18	1	175	62	2	1	1	3	3	3	3	3	3	3	3	3	3	3	3	3	3	3	3	2	2	1	1	2	1	2	4	2	3	2	2	3	2	1	2	3	2	2	1	5	7	7	7	7
1388	2	20	1	160	52	3	4	4	6	6	6	6	6	6	6	6	6	6	5	6	4	5	6	1	1	1	1	1	1	1	2	2	1	1	1	1	3	1	1	1	1	1	1	1	7	7	7	7	7
1389	1	21	1	160	49	1	1	1	6	4	6	6	6	6	6	6	6	6	6	6	6	5	6	1	1	1	1	1	1	1	1	2	1	2	2	2	3	1	1	1	1	1	1	1	6	7	6	6	6
1390	2	21	1	166	70	4	3	1	3	3	2	6	2	3	3	3	2	2	5	5	2	2	6	1	3	1	2	4	2	1	2	4	1	2	3	3	1	1	2	1	1	1	2	1	6	4	5	5	5
1391	2	19	1	161	44	3	5	2	3	2	4	2	5	3	3	3	3	2	4	4	3	2	2	3	2	2	4	3	3	2	3	3	2	3	2	2	3	2	2	2	2	2	2	2	5	4	4	4	4
1392	2	22	1	168	57	5	2	5	2	3	3	4	5	3	4	4	3	4	3	4	1	2	4	1	2	1	1	2	1	1	2	2	1	1	1	1	1	1	1	1	1	1	1	1	7	7	7	7	7
1393	2	20	1	165	58	3	3	2	3	4	3	4	4	5	5	4	3	2	4	6	3	3	3	2	2	2	2	3	2	3	3	3	2	2	2	3	2	2	2	1	1	2	2	1	6	6	6	6	6
1394	2	19	1	172	70	4	1	3	6	4	4	3	2	4	3	2	2	2	2	5	3	2	4	2	1	1	1	3	1	1	1	1	1	1	1	1	1	1	1	1	3	2	1	1	7	7	7	7	7
1395	2	21	1	170	52	2	2	2	3	3	2	5	6	1	3	3	3	3	2	4	1	3	4	2	2	1	2	1	1	1	3	3	2	2	2	2	1	1	1	1	2	2	1	1	5	5	5	5	4
1396	2	22	1	169	53	2	2	1	5	4	3	5	4	5	5	5	5	5	5	5	5	3	5	1	2	1	2	2	1	2	1	2	2	2	1	1	1	2	1	1	1	1	1	1	4	5	5	6	4
1397	2	18	1	162	51	5	2	1	6	6	6	5	6	5	6	5	6	6	5	6	6	6	6	1	2	1	1	2	1	2	1	1	2	1	1	1	2	1	2	1	1	1	1	1	5	6	5	5	6
1398	2	21	1	178	59	3	5	2	2	3	3	2	2	3	3	3	2	2	3	3	2	3	4	2	2	3	2	2	2	2	2	3	3	3	3	3	2	3	3	3	3	3	2	3	5	4	2	2	2
1399	2	21	1	170	38	4	3	1	3	2	3	4	3	3	4	5	4	3	2	3	3	4	3	2	3	2	3	1	2	2	2	2	1	2	2	2	3	2	2	2	2	1	1	1	7	5	6	6	5
1400	2	20	1	169	55	3	4	2	4	4	4	6	4	4	4	4	4	4	2	6	3	3	5	1	2	1	2	1	1	1	2	2	1	1	1	1	1	1	1	1	1	1	1	1	7	7	7	7	7
1401	2	20	1	180	64	3	5	2	6	5	4	5	6	5	6	5	5	5	3	6	3	3	6	2	2	1	3	2	2	3	2	3	1	2	1	2	2	2	2	1	1	2	1	1	6	6	6	6	6
1402	2	18	1	165	65	3	5	1	6	6	6	6	6	6	6	6	6	6	6	6	6	6	6	1	1	2	1	1	1	1	1	1	1	1	1	1	1	1	1	1	1	1	2	1	5	4	5	5	4
1403	2	20	1	173	127	1	2	2	2	4	1	2	3	2	1	1	4	4	3	2	5	2	3	2	3	3	2	2	2	2	1	1	1	1	1	2	2	2	1	2	2	2	2	3	4	4	4	4	4
1404	2	21	1	166	90	4	2	3	4	4	3	4	4	1	4	4	4	4	3	4	3	3	4	2	2	1	2	2	1	1	2	2	2	2	2	2	2	1	1	2	2	2	2	2	5	5	4	4	4
1405	2	20	1	175	46	4	4	3	6	6	6	1	3	4	3	2	3	3	1	6	2	4	5	2	3	1	1	2	1	1	2	4	2	3	2	3	2	1	2	1	1	1	1	2	3	6	2	2	2
1406	2	19	1	160	57	4	5	3	6	5	5	5	5	3	5	3	4	4	4	5	5	5	5	2	3	2	2	2	2	2	2	4	3	2	2	3	2	2	2	2	4	2	2	2	4	4	5	3	3
1407	2	23	1	160	49	4	4	1	3	2	2	4	1	6	5	4	5	5	4	6	6	3	6	3	2	2	1	2	2	3	2	4	2	3	3	3	2	2	2	3	2	2	1	2	4	6	5	6	6
1408	2	19	1	166	61	3	4	3	5	5	5	6	4	3	6	6	3	5	6	6	3	4	6	1	2	1	1	2	1	1	2	2	1	1	1	1	1	1	1	1	2	1	1	1	7	7	7	7	7
1409	2	22	1	168	97	2	2	1	4	3	1	3	4	5	3	4	1	3	4	4	2	1	5	4	2	3	2	4	4	1	4	2	1	2	2	2	3	2	2	1	2	2	1	1	4	7	5	7	7
1410	2	20	1	165	58	5	5	5	6	6	6	6	6	2	6	6	6	6	2	6	5	6	6	1	1	1	1	1	1	1	1	1	1	1	1	1	1	1	1	1	1	1	1	1	7	7	7	7	7
1411	2	21	1	172	57	5	4	1	3	3	3	3	3	3	3	4	4	3	2	2	2	3	3	1	1	2	2	2	3	1	1	2	1	1	1	1	1	2	2	1	1	1	2	1	6	6	6	6	6
1412	2	19	1	170	55	3	3	1	6	5	4	3	1	1	1	1	1	1	5	5	4	3	5	1	2	1	1	1	1	1	1	1	1	1	1	2	1	1	1	1	1	1	1	1	7	7	7	7	7
1413	2	19	1	172	62	3	2	3	3	4	4	4	4	2	4	3	3	3	3	5	3	4	5	2	2	2	2	1	2	1	3	3	2	2	2	2	1	2	2	1	2	2	2	1	5	4	2	2	4
1414	1	19	1	169	67	4	3	3	2	3	3	3	1	3	3	3	3	3	3	3	3	3	5	2	2	2	1	2	2	1	2	3	2	2	2	2	2	2	3	2	2	2	2	2	4	4	4	4	4
1415	2	20	1	162	48	5	2	3	4	4	3	3	3	3	3	2	4	3	3	5	5	2	4	2	3	3	2	3	1	2	3	2	2	2	3	2	1	1	3	1	1	2	2	1	4	5	3	5	5
1416	1	20	1	178	58	5	3	2	5	4	3	5	3	2	6	6	1	6	2	5	1	3	6	4	2	3	1	1	2	1	3	3	2	3	4	3	4	3	1	1	3	1	1	1	7	5	3	2	6
1417	1	21	1	170	31	2	2	1	2	4	2	2	3	3	3	5	4	4	4	3	2	2	3	4	4	4	2	4	3	3	3	4	3	3	3	3	3	3	2	3	3	2	2	2	3	4	3	5	5
1418	1	24	3	169	40	4	4	3	6	6	6	6	6	6	6	6	6	6	6	6	6	6	6	1	1	1	1	1	1	1	1	1	1	1	1	1	1	1	1	1	1	1	1	1	7	7	7	7	7
1419	2	19	1	180	60	2	3	1	3	4	4	5	4	5	5	4	4	4	4	4	3	4	4	1	2	1	1	2	2	1	1	2	1	2	1	1	2	1	1	1	1	1	1	1	6	6	6	5	6
1420	2	19	1	173	33	3	2	1	5	2	3	5	5	2	5	5	2	5	3	5	2	3	5	1	1	1	2	1	2	1	2	1	1	1	1	1	1	1	3	1	2	2	1	2	4	3	5	4	5
1421	2	20	1	166	33	4	5	3	4	5	6	4	5	4	6	6	4	4	3	4	4	4	6	2	1	1	1	1	1	1	1	1	1	1	1	1	1	1	1	1	1	1	1	1	7	7	7	7	7
1422	2	19	1	175	51	3	4	1	6	4	4	3	3	1	4	4	5	5	5	5	5	4	6	2	2	1	1	2	1	1	2	4	1	1	1	1	2	1	1	1	1	1	1	1	7	7	7	6	7
1423	2	20	1	155	54	1	1	1	1	1	1	1	1	1	1	1	1	1	1	1	1	1	1	1	2	1	2	3	2	3	3	2	3	3	3	2	2	2	1	1	1	1	1	1	3	3	3	3	3
1424	2	20	1	172	52	3	4	3	6	4	3	4	4	3	3	3	3	3	3	3	3	3	4	2	1	1	1	2	2	1	3	3	1	2	2	2	3	2	1	1	2	2	2	1	6	6	6	5	6
1425	2	19	1	160	60	5	3	1	3	6	6	1	3	3	2	1	1	2	3	4	1	6	6	4	3	3	2	1	3	1	4	4	1	3	4	2	4	3	2	1	1	2	1	1	5	5	5	5	7
1426	2	20	1	166	46	3	3	2	5	4	3	4	4	4	3	3	3	3	3	3	3	3	6	3	2	2	1	2	2	2	2	1	1	1	1	1	1	1	1	1	1	1	1	1	4	4	4	4	4
1427	1	19	1	168	36	3	5	3	4	3	4	4	3	6	5	2	4	5	4	6	6	6	6	3	3	1	1	1	1	1	1	1	1	2	2	1	1	2	1	1	2	1	2	2	1	1	2	2	2
1428	1	24	1	165	47	2	4	2	3	3	3	5	4	4	4	4	3	3	4	4	3	3	4	3	3	1	1	2	1	1	1	1	2	1	3	1	2	1	1	2	1	1	1	1	5	6	5	5	5
1429	1	20	1	172	49	3	4	1	5	2	2	4	2	1	1	2	2	2	2	4	3	2	5	2	4	3	2	2	2	3	2	3	2	2	2	3	3	3	3	2	4	1	2	2	5	6	5	5	5
1430	2	18	1	170	39	3	5	4	4	3	3	4	3	2	4	4	4	4	4	4	4	4	4	2	2	2	1	2	2	2	2	2	2	2	2	2	2	2	2	2	2	2	2	2	4	4	4	4	4
1431	2	20	1	169	56	4	2	2	3	5	3	3	5	3	4	4	4	4	4	5	3	3	5	1	1	1	2	2	2	1	1	2	1	2	1	1	1	2	1	1	1	1	1	1	7	7	7	6	7
1432	2	20	1	162	51	3	2	2	1	3	3	3	3	3	4	3	3	3	3	3	3	3	3	2	2	2	2	2	2	3	2	2	2	2	3	2	2	2	2	2	2	2	2	2	6	6	6	6	5
1433	1	20	1	178	45	4	4	3	4	4	4	3	3	2	4	4	3	4	4	4	4	3	4	3	3	3	1	2	2	2	2	3	2	2	2	1	2	2	1	2	2	2	2	2	6	5	5	4	4
1434	1	22	1	170	32	2	2	4	3	3	4	4	4	4	4	5	4	4	3	4	5	4	5	2	2	2	3	3	3	2	2	2	2	2	2	2	2	2	2	2	2	2	2	2	7	7	7	7	7
1435	2	21	1	179	49	3	2	1	4	4	4	1	5	4	4	4	4	4	5	6	4	4	3	1	2	1	1	1	1	1	1	1	1	1	1	1	1	1	1	1	1	2	1	1	7	6	7	7	7
1436	2	20	1	169	80	2	2	2	2	2	3	6	5	5	5	5	5	5	5	5	6	5	5	1	3	1	1	1	1	1	1	1	1	1	1	1	1	1	1	1	1	1	1	1	7	7	7	6	6
1437	2	19	1	180	27	3	4	3	4	5	3	6	3	6	4	2	3	5	3	6	3	3	6	2	3	1	1	2	1	1	2	3	1	1	1	2	2	1	3	1	1	1	1	1	6	6	6	5	6
1438	2	21	1	173	60	1	3	2	5	5	4	4	5	6	4	5	4	4	3	6	6	4	3	2	1	2	1	1	1	1	1	1	1	1	1	1	1	1	1	1	1	1	1	1	4	4	4	4	4
1439	1	20	1	166	45	5	5	4	2	4	2	5	4	3	3	6	3	4	6	6	5	3	6	2	3	3	2	2	2	2	2	2	3	2	3	2	2	2	4	3	2	2	2	2	5	5	6	7	7
1440	2	19	1	175	49	3	5	3	3	3	3	3	3	6	3	3	3	3	4	4	3	3	4	2	2	2	2	2	2	2	2	2	2	2	2	2	2	2	2	2	2	2	2	2	5	5	5	5	5
1441	1	20	1	155	42	5	4	1	4	6	2	1	1	2	4	2	1	4	2	1	1	1	2	1	3	3	3	3	3	3	3	3	3	3	3	3	3	2	1	1	1	2	3	3	7	7	7	7	7
1442	1	20	1	160	44	5	3	1	6	4	2	3	1	6	4	2	5	3	2	4	1	2	6	2	2	1	1	3	1	1	1	1	2	1	1	1	1	1	1	1	1	1	1	1	5	2	6	6	6
1443	2	18	1	166	52	2	2	1	1	2	2	2	3	2	2	3	3	3	3	2	2	3	3	3	2	3	2	2	2	2	2	2	2	2	2	2	2	2	2	2	2	2	2	2	5	5	5	5	6
1444	2	19	1	168	46	3	5	2	3	2	4	2	5	3	3	3	3	2	4	4	3	2	2	3	2	2	4	3	3	2	3	3	2	3	2	2	3	2	2	2	2	2	2	2	5	4	4	4	4
1445	2	18	1	165	50	3	5	1	6	6	6	6	6	6	6	6	6	6	6	6	6	6	6	1	1	2	1	1	1	1	1	1	1	1	1	1	1	1	1	1	1	1	2	1	5	4	5	5	4
1446	1	21	1	179	70	3	3	1	3	3	3	6	4	3	4	5	2	4	5	4	1	3	6	2	2	1	1	2	3	1	4	3	2	2	2	2	2	2	1	2	2	3	2	2	5	4	5	4	5
1447	2	19	1	172	51	3	2	3	3	4	4	4	4	2	4	3	3	3	3	5	3	4	5	2	2	2	2	1	2	1	3	3	2	2	2	2	1	2	2	1	2	2	2	1	5	4	2	2	4
1448	2	20	1	170	61	3	4	3	6	4	3	4	4	3	3	3	3	3	3	3	3	3	4	2	1	1	1	2	2	1	3	3	1	2	2	2	3	2	1	1	2	2	2	1	6	6	6	5	6
1449	2	21	1	169	55	3	2	1	4	4	4	1	5	4	4	4	4	4	5	6	4	4	3	1	2	1	1	1	1	1	1	1	1	1	1	1	1	1	1	1	1	2	1	1	7	6	7	7	7
1450	1	21	1	162	80	3	3	1	3	3	3	6	4	3	4	5	2	4	5	4	1	3	6	2	2	1	1	2	3	1	4	3	2	2	2	2	2	2	1	2	2	3	2	2	5	4	5	4	5
1451	2	19	1	178	58	5	2	1	4	4	5	4	4	1	3	3	3	5	4	5	3	4	6	1	1	1	1	1	1	1	2	3	1	3	3	2	1	2	1	2	2	2	1	1	4	4	5	6	7
1452	2	18	1	170	65	3	3	2	6	5	5	6	6	3	6	6	6	6	4	6	2	5	6	2	1	1	1	1	1	1	2	2	1	2	2	2	2	1	1	1	2	2	1	1	6	7	6	6	6
1453	1	21	1	180	41	2	2	2	4	5	5	5	5	5	5	5	5	5	5	5	5	5	5	1	1	1	1	1	1	1	1	1	1	1	1	1	1	1	1	1	1	1	1	1	7	7	7	7	7
1454	2	20	1	173	65	1	2	2	5	4	2	3	4	4	4	4	3	2	4	2	2	3	4	3	3	3	2	3	3	3	4	3	3	2	3	2	2	3	3	2	3	3	3	3	3	3	3	3	3
1455	2	19	1	166	54	3	5	3	2	4	4	5	4	2	3	3	3	4	4	3	4	3	4	2	2	1	2	2	2	3	2	2	2	3	2	2	2	2	2	2	2	2	2	1	3	4	4	5	5
1456	1	21	1	175	46	5	4	3	3	3	3	5	1	5	5	4	4	4	4	6	1	2	6	2	1	2	1	2	2	1	2	3	1	1	2	1	1	1	1	1	1	1	1	1	4	4	5	5	5
1457	2	19	1	175	60	3	3	2	6	6	6	6	6	6	6	6	6	6	1	6	3	4	6	1	2	1	1	1	1	1	1	1	1	1	1	1	1	1	1	1	1	1	1	1	6	6	6	5	6
1458	2	19	1	170	57	5	2	1	4	4	5	4	4	1	3	3	3	5	4	5	3	4	6	1	1	1	1	1	1	1	2	3	1	3	3	2	1	2	1	2	2	2	1	1	4	4	5	6	7
1459	2	19	1	155	60	3	5	2	6	5	4	5	5	6	4	4	4	5	3	6	5	5	6	2	1	2	1	2	2	2	1	2	2	2	1	1	2	1	1	1	1	1	2	1	6	6	7	5	6
1460	2	19	1	160	51	3	3	1	4	3	4	5	3	5	5	5	3	5	3	6	4	4	6	1	2	2	1	2	1	1	2	4	2	1	1	2	2	1	2	2	2	2	1	1	4	4	5	4	5
1461	2	19	1	166	51	5	4	4	4	3	3	3	3	3	3	3	4	4	5	5	3	3	4	1	2	1	2	2	2	1	4	3	2	2	2	2	2	2	2	1	2	2	2	1	2	2	2	2	2
1462	2	18	1	168	50	3	3	3	4	3	3	3	2	5	3	3	4	3	3	3	3	3	4	2	2	1	1	2	1	2	2	2	1	2	2	3	2	3	2	3	3	2	2	3	7	6	6	6	6
1463	1	18	1	165	68	4	4	4	6	4	4	5	4	4	4	4	4	4	4	4	4	4	5	2	2	1	1	2	1	1	2	2	1	1	1	1	1	1	1	1	1	1	1	1	6	6	6	6	6
1464	1	20	1	172	64	3	5	2	4	4	4	4	4	4	4	4	5	4	4	4	4	4	4	2	2	2	2	2	2	2	2	2	2	2	2	2	2	2	2	2	2	2	2	2	5	5	5	5	5
1465	1	19	1	170	64	3	5	2	4	3	4	4	4	4	4	4	3	4	3	5	3	3	6	1	2	1	1	2	1	1	2	2	2	2	1	2	3	1	1	1	2	1	1	1	7	7	7	4	7
1466	1	19	1	169	64	3	5	3	4	4	3	3	3	3	3	3	4	3	3	4	3	3	5	2	2	2	1	2	1	1	3	2	2	2	2	2	2	1	2	2	1	1	2	2	5	5	4	5	5
1467	2	20	1	162	64	3	3	2	4	3	3	5	4	3	3	3	3	4	3	5	3	4	5	1	1	1	2	1	1	1	2	2	1	1	1	2	1	1	2	1	1	2	1	1	6	6	6	6	6
1468	2	20	1	178	64	1	1	1	6	4	4	5	3	6	5	5	6	6	2	5	4	6	6	1	1	1	1	2	1	1	1	3	2	1	1	1	2	1	1	1	1	1	1	1	5	6	6	6	6
1469	2	18	1	169	58	3	3	2	6	5	5	6	6	3	6	6	6	6	4	6	2	5	6	2	1	1	1	1	1	1	2	2	1	2	2	2	2	1	1	1	2	2	1	1	6	7	6	6	6
1470	2	21	1	170	64	3	3	2	4	4	4	3	5	4	4	2	2	3	5	4	3	3	4	2	2	1	1	3	1	1	2	4	2	2	1	1	2	1	2	2	2	2	1	1	3	3	4	4	4
1471	2	21	1	169	64	5	5	1	5	5	5	4	4	1	5	5	5	5	4	5	6	4	6	1	1	1	1	1	1	1	2	2	1	1	1	1	1	1	1	1	1	1	1	1	7	7	7	7	7
1472	2	18	1	168	64	4	2	2	6	5	4	6	6	4	6	4	6	4	6	6	4	3	6	2	2	1	1	2	1	1	2	2	1	2	2	1	3	1	1	1	2	1	2	1	6	7	7	7	6
1473	1	21	1	165	64	4	3	2	5	4	4	3	6	4	2	3	4	6	2	6	1	3	6	1	1	2	2	2	3	2	2	3	2	3	1	1	1	1	2	2	2	1	1	2	3	5	6	6	5
1474	1	21	1	172	55	5	3	3	5	5	6	6	6	3	6	6	6	6	6	6	4	6	6	1	1	1	1	1	1	1	1	1	1	1	1	1	1	1	1	1	1	1	1	1	7	7	7	7	7
1475	1	20	1	170	64	3	3	2	3	3	3	3	3	3	3	3	3	3	3	3	3	3	3	3	3	2	3	3	2	1	3	3	3	3	3	1	2	1	1	2	2	1	1	1	4	4	3	3	4
1476	2	21	1	169	64	3	3	1	3	3	4	4	3	3	3	3	4	3	4	4	3	4	4	2	2	1	1	3	2	1	2	3	1	1	1	1	1	1	1	3	1	1	1	2	3	4	4	4	3
1477	1	20	1	162	55	3	4	2	6	4	4	6	5	3	5	4	4	5	2	4	2	3	4	1	3	1	1	4	4	1	2	4	2	3	2	1	2	1	1	1	2	2	1	1	5	5	4	6	5
1478	2	23	1	178	55	4	3	3	2	4	1	6	6	5	6	3	1	3	3	6	1	1	6	4	4	1	1	4	1	2	2	3	2	3	2	2	1	1	1	2	1	1	2	2	4	4	4	4	4
1479	2	20	1	170	64	4	2	3	3	4	4	3	4	4	4	4	4	4	4	4	4	4	4	2	2	2	2	2	2	2	2	2	2	2	2	2	2	2	2	1	1	1	1	1	4	4	4	4	4
1480	1	21	1	179	70	2	2	2	4	5	5	5	5	5	5	5	5	5	5	5	5	5	5	1	1	1	1	1	1	1	1	1	1	1	1	1	1	1	1	1	1	1	1	1	7	7	7	7	7
1481	2	18	1	169	64	3	3	1	3	3	3	3	3	4	4	3	3	3	3	3	3	3	3	1	2	1	1	1	1	1	2	2	1	1	1	1	1	1	1	1	1	1	1	1	4	4	4	4	4
1482	1	22	1	180	55	5	5	3	5	4	4	5	4	2	4	3	1	3	3	6	2	2	4	2	2	3	3	3	3	3	3	4	3	3	4	3	4	3	3	2	2	2	2	3	2	4	4	2	5
1483	2	19	1	173	51	1	1	3	6	6	6	6	6	6	6	6	6	6	6	6	6	6	6	1	1	1	1	1	1	1	1	1	1	1	1	1	1	1	1	1	1	1	1	1	4	4	4	4	4
1484	2	18	1	166	48	3	5	1	5	5	3	6	4	5	3	3	3	3	3	3	2	2	6	1	2	1	4	2	2	1	1	2	2	1	1	1	2	2	2	3	1	2	1	1	7	7	7	7	4
1485	2	19	1	175	81	4	5	2	3	3	3	4	3	3	3	4	3	4	4	4	2	3	4	3	3	2	2	1	2	2	2	3	2	2	2	2	2	2	2	2	2	2	2	2	4	6	4	5	5
1486	2	20	1	160	50	3	2	2	4	4	4	4	4	4	4	4	4	4	4	4	4	4	4	1	1	1	1	1	1	1	1	1	1	1	1	1	1	1	1	1	1	1	1	1	7	7	7	7	7
1487	1	19	1	160	43	1	1	3	6	3	3	3	3	2	3	4	3	3	3	3	3	3	2	2	3	2	2	2	1	2	2	3	2	2	2	2	2	2	2	2	2	2	2	2	4	4	3	4	3
1488	2	19	1	166	57	3	4	3	1	3	1	6	1	1	1	1	1	1	1	1	1	1	1	4	3	2	4	4	1	3	4	4	4	4	4	4	4	4	4	4	4	4	4	4	4	4	4	4	4
1489	2	19	1	168	42	2	2	1	6	3	3	4	3	3	3	3	3	3	3	3	3	3	3	2	2	2	2	2	2	2	2	2	2	2	2	2	2	2	2	2	2	2	2	2	3	3	3	3	3
1490	2	22	1	165	61	5	3	1	5	5	4	3	4	5	5	4	3	5	1	6	6	5	6	1	1	1	1	2	1	1	1	1	2	1	1	1	1	1	1	1	1	1	1	1	5	7	6	7	7
1491	2	20	1	165	52	1	2	2	5	4	2	3	4	4	4	4	3	2	4	2	2	3	4	3	3	3	2	3	3	3	4	3	3	2	3	2	2	3	3	2	3	3	3	3	3	3	3	3	3
1492	2	20	1	172	54	3	4	1	4	5	5	5	5	3	5	3	3	5	5	6	6	4	6	2	2	2	2	1	1	1	2	2	1	2	2	1	1	1	1	1	1	1	1	1	4	5	4	4	4
1493	1	20	1	170	51	4	4	4	3	4	4	4	4	2	4	4	4	4	4	4	3	3	4	2	2	2	2	2	2	2	2	2	2	2	2	2	2	2	2	2	2	2	2	1	4	4	4	4	4
1494	2	20	1	169	49	1	4	2	3	2	2	2	2	2	2	2	2	3	3	3	3	3	4	2	2	2	2	2	2	2	2	2	2	2	2	2	2	2	2	2	2	2	2	2	3	3	3	3	3
1495	2	22	1	162	71	4	3	2	3	3	3	2	4	2	2	4	3	3	3	3	3	2	3	1	1	1	2	2	1	1	2	2	2	2	2	2	2	2	2	2	2	2	1	2	7	7	7	7	7
1496	2	19	1	178	65	4	5	4	6	4	5	5	5	2	5	5	4	6	6	4	4	5	5	2	1	1	2	1	1	2	1	2	1	1	2	1	2	1	1	2	2	2	2	2	7	7	7	6	6
1497	2	20	1	170	95	3	4	1	4	4	6	3	3	5	3	5	5	3	3	6	3	3	6	2	1	2	1	2	2	2	2	3	2	2	2	2	2	2	2	1	2	2	2	2	7	7	4	4	4
1498	2	19	1	169	74	2	2	2	3	5	5	5	4	3	4	3	4	4	5	4	4	4	5	1	1	1	1	1	1	1	1	1	1	1	1	1	1	1	1	1	1	1	1	1	6	6	6	6	6
1499	2	20	1	180	55	2	4	1	3	4	3	5	5	4	4	3	4	5	3	5	3	4	3	2	3	2	2	3	3	3	4	3	3	3	2	3	3	3	3	2	3	2	2	3	5	4	5	5	4
1500	2	19	1	173	73	2	1	1	6	3	5	4	6	1	1	4	4	4	5	5	4	3	6	1	1	1	1	1	1	1	1	1	1	1	1	1	1	1	1	1	1	1	1	1	7	7	7	7	7
1501	2	19	1	166	49	3	2	2	3	3	4	4	3	3	3	3	3	3	3	3	3	3	3	2	2	2	2	2	2	4	2	3	2	2	2	2	2	2	2	2	2	2	2	2	3	3	4	4	4
1502	2	19	1	162	53	3	5	3	2	4	4	5	4	2	3	3	3	4	4	3	4	3	4	2	2	1	2	2	2	3	2	2	2	3	2	2	2	2	2	2	2	2	2	1	3	4	4	5	5
1503	2	21	1	175	58	3	4	1	3	4	4	6	6	1	4	6	3	6	3	6	1	4	6	4	4	1	1	1	2	2	2	4	2	2	2	1	4	1	2	2	3	2	2	1	4	7	4	3	6
1504	2	20	1	160	84	4	3	3	3	5	5	5	4	3	3	3	3	4	4	3	4	4	4	2	2	2	2	3	3	2	2	3	3	3	3	3	3	3	3	3	3	3	2	2	4	4	4	4	4
1505	2	20	1	160	65	3	4	2	3	4	4	3	4	4	5	3	3	5	3	6	2	3	5	2	1	3	2	2	1	3	3	4	2	2	2	3	4	2	2	3	2	1	2	2	6	4	4	5	7
1506	2	19	1	166	53	4	5	3	5	6	6	6	4	6	6	6	6	6	4	6	6	6	6	1	1	1	1	1	1	1	1	1	1	1	1	1	1	1	1	1	1	1	1	1	7	7	7	7	7
1507	2	18	1	168	62	3	3	2	5	5	5	4	6	3	6	5	5	5	4	5	5	5	6	2	1	1	1	1	1	1	1	2	1	1	1	1	1	1	1	1	1	1	1	1	6	6	7	7	7
1508	2	19	1	165	60	5	4	3	6	6	6	6	6	4	6	5	6	6	5	6	5	6	6	1	1	1	2	2	1	1	1	2	1	1	1	1	2	1	1	1	1	2	1	1	7	7	7	7	7
1509	2	19	1	172	66	2	3	2	6	5	5	6	5	6	6	5	6	6	6	6	5	5	5	1	2	1	1	1	1	1	1	1	1	1	1	1	1	1	1	1	1	1	1	1	7	7	7	7	7
1510	2	19	1	170	56	3	4	2	1	3	3	1	1	4	3	3	3	4	1	4	3	4	4	2	2	2	2	1	3	2	2	2	2	2	2	2	2	2	1	1	4	3	1	1	7	7	7	7	7
1511	2	20	1	169	100	3	3	1	2	4	3	6	6	4	4	4	4	4	2	4	4	4	4	1	2	1	1	1	1	1	2	2	1	1	1	1	2	1	1	1	2	1	2	1	2	2	2	4	2
1512	1	20	1	162	48	4	4	4	4	3	3	3	3	4	3	3	2	4	4	4	2	4	4	2	3	2	3	3	2	3	3	3	4	3	2	4	3	3	2	1	3	3	2	2	3	3	3	3	3
1513	1	21	1	169	51	5	4	3	3	3	3	5	1	5	5	4	4	4	4	6	1	2	6	2	1	2	1	2	2	1	2	3	1	1	2	1	1	1	1	1	1	1	1	1	4	4	5	5	5
1514	2	19	1	178	77	1	1	1	2	4	3	1	1	1	1	1	1	2	1	1	2	2	2	1	2	2	2	2	3	2	3	2	2	1	4	3	3	3	3	3	3	3	2	2	3	3	2	2	2
1515	1	18	1	170	55	4	5	3	4	3	3	3	6	4	4	4	4	4	3	4	4	4	4	3	3	2	1	3	2	3	2	2	2	2	2	2	2	2	2	2	2	2	2	2	4	4	4	4	4
1516	1	19	1	169	80	5	5	5	6	6	6	6	6	6	6	6	6	6	6	6	6	6	6	2	3	2	3	3	3	2	1	3	1	1	3	3	1	3	3	2	2	2	3	1	7	7	7	7	7
1517	1	20	1	180	46	4	5	4	6	6	6	6	6	3	2	2	4	6	3	6	6	6	6	1	1	1	1	1	1	1	1	1	1	1	1	1	1	1	1	1	1	1	1	1	7	7	7	7	7
1518	1	18	1	173	47	5	5	2	6	6	6	6	6	5	5	5	5	3	2	3	3	3	3	2	2	3	2	1	1	1	1	1	1	1	1	1	1	1	1	1	1	1	1	1	7	7	7	7	7
1519	1	20	1	166	73	5	5	5	6	6	6	6	6	6	6	6	6	6	6	6	6	6	6	1	1	1	1	1	1	1	1	1	1	1	1	1	1	1	1	1	1	1	1	1	7	7	7	7	7
1520	2	21	1	175	109	4	3	3	2	2	6	6	6	1	1	1	3	1	6	1	3	4	3	1	1	1	1	1	1	1	2	1	1	3	2	1	4	1	1	1	1	1	1	1	7	7	4	7	7
1521	1	19	1	160	55	4	5	3	6	6	6	6	6	6	6	6	6	6	6	6	6	6	6	1	1	1	1	1	1	1	1	1	1	1	1	1	1	1	1	1	1	1	1	1	7	7	7	7	7
1522	1	19	1	160	87	4	5	5	5	6	6	6	1	6	6	1	1	6	1	1	1	1	1	1	1	1	1	1	1	1	1	1	1	1	1	1	1	1	1	1	1	1	1	1	7	7	7	7	7
1523	1	20	1	166	29	4	4	2	1	3	3	3	2	3	2	3	2	4	4	4	4	4	1	1	3	3	2	3	2	3	2	1	1	1	2	1	2	1	1	1	1	2	2	2	7	6	7	6	7
1524	2	19	1	165	59	3	5	2	6	5	4	5	5	6	4	4	4	5	3	6	5	5	6	2	1	2	1	2	2	2	1	2	2	2	1	1	2	1	1	1	1	1	2	1	6	6	7	5	6
1525	1	20	1	168	43	5	5	5	6	4	4	4	5	4	5	3	5	6	4	6	6	6	6	2	2	1	1	1	1	1	1	2	2	1	1	1	1	1	1	1	1	1	1	1	7	7	7	7	7
1526	1	20	1	165	70	5	5	4	4	4	5	4	3	3	4	4	3	4	6	3	4	4	3	2	2	2	2	2	2	2	2	2	2	2	2	1	2	2	1	1	1	1	1	1	7	6	6	6	6
1527	1	18	1	172	44	2	4	2	6	6	6	5	4	6	5	5	5	4	5	4	5	5	4	4	4	4	2	3	1	1	3	3	2	2	2	2	2	2	1	2	3	3	3	3	3	3	3	3	3
1528	1	20	1	170	48	5	5	4	6	6	6	6	6	5	5	4	5	5	4	4	5	5	5	1	1	1	1	1	1	1	1	1	1	1	1	1	1	1	1	1	1	1	1	1	7	7	7	7	7
1529	1	19	1	169	84	4	3	3	4	3	3	4	4	4	3	4	3	4	3	4	3	3	4	2	2	2	2	2	2	2	2	2	2	2	2	2	2	2	2	2	2	2	2	2	4	4	4	4	4
1530	1	17	1	162	56	5	4	3	4	4	4	4	4	4	4	4	4	4	4	4	4	4	4	3	3	3	3	3	3	3	3	3	3	3	3	3	2	2	2	2	2	2	2	2	5	5	5	5	5
1531	1	18	1	178	61	1	3	4	4	2	4	2	6	1	5	5	1	4	6	1	1	3	2	2	2	4	1	4	2	4	2	4	2	1	3	3	1	3	2	3	2	4	2	4	3	4	4	4	4
1532	1	18	1	170	65	5	5	4	3	4	4	4	4	6	4	6	5	5	5	5	5	4	6	1	1	1	1	1	1	1	1	1	1	1	1	1	1	1	1	1	1	1	1	1	7	7	7	7	7
1533	1	19	1	169	46	5	5	5	6	6	6	6	6	6	6	6	6	6	6	6	6	6	6	1	1	1	1	1	1	1	1	2	1	1	1	1	1	1	1	1	1	1	1	1	7	7	7	7	7
1534	1	18	1	180	53	5	3	4	4	5	5	2	4	3	4	5	3	4	3	5	3	4	5	1	2	1	1	2	2	1	1	2	1	1	1	1	2	1	1	1	1	1	1	1	7	7	7	7	7
1535	2	19	1	160	38	3	3	1	4	3	4	5	3	5	5	5	3	5	3	6	4	4	6	1	2	2	1	2	1	1	2	4	2	1	1	2	2	1	2	2	2	2	1	1	4	4	5	4	5
1536	1	18	1	173	54	5	5	4	6	6	6	6	6	6	6	6	6	6	6	6	6	6	6	1	1	1	1	1	1	1	1	1	1	1	1	1	1	1	1	1	1	1	1	1	7	7	7	7	7
1537	1	20	1	166	62	5	4	4	4	3	3	1	5	6	6	6	6	6	3	6	4	3	6	3	2	2	2	2	2	2	2	2	2	2	2	1	2	2	2	2	2	2	2	1	7	7	7	7	7
1538	1	19	1	175	61	5	5	4	5	4	4	4	4	4	4	4	4	4	4	4	4	4	4	1	1	1	1	2	1	1	2	2	1	1	1	1	1	1	1	1	1	1	2	1	5	5	5	5	5
1539	2	19	1	160	45	4	3	3	3	4	4	3	4	3	4	3	4	3	4	3	5	3	4	2	2	1	1	1	1	1	1	2	1	1	1	1	1	1	2	1	1	1	1	1	5	5	4	5	5
1540	1	19	1	160	47	5	5	4	5	4	4	5	6	4	5	5	5	5	4	5	4	5	5	2	1	1	1	1	1	1	1	2	1	1	1	1	2	1	1	1	1	1	1	1	7	6	6	6	6
1541	1	18	1	166	60	5	5	3	3	3	3	4	4	2	3	3	3	3	3	3	3	3	3	3	3	2	3	3	2	3	3	3	3	3	3	3	3	3	3	3	3	3	3	1	7	7	7	7	7
1542	1	18	1	168	55	5	5	5	6	4	5	2	2	2	3	4	3	5	4	2	3	3	4	2	2	3	3	3	2	3	3	3	3	2	3	2	2	2	2	2	3	3	3	2	3	3	3	4	3
1543	1	19	1	165	61	5	5	3	5	5	5	4	5	4	5	5	5	5	4	5	4	5	5	2	2	2	1	1	2	1	3	2	1	1	2	2	2	1	1	1	1	1	1	1	7	7	7	7	7
1544	1	19	1	172	61	4	5	1	3	4	3	6	5	1	5	3	2	1	4	5	4	2	6	2	2	2	1	2	1	1	2	3	4	2	2	2	2	2	2	2	2	2	2	1	7	7	7	7	7
1545	2	19	1	170	55	3	5	3	5	5	4	5	5	2	5	4	5	6	3	6	4	4	6	1	2	1	1	2	1	1	2	2	1	1	1	1	1	1	1	1	1	1	1	1	6	6	6	5	6
1546	2	19	1	165	55	5	4	4	4	3	3	3	3	3	3	3	4	4	5	5	3	3	4	1	2	1	2	2	2	1	4	3	2	2	2	2	2	2	2	1	2	2	2	1	2	2	2	2	2
1547	1	18	1	169	80	4	5	4	4	4	4	4	4	4	4	4	4	4	4	4	4	4	4	2	1	1	1	1	1	1	1	2	1	1	1	1	1	1	1	1	1	1	1	1	7	7	7	6	6
1548	2	19	1	162	46	3	3	2	3	4	3	3	2	3	3	3	2	3	4	5	2	2	4	2	1	1	2	3	1	3	2	4	3	3	2	2	1	3	1	2	2	3	3	1	4	5	4	4	5
1549	1	19	1	178	47	4	5	5	4	4	4	4	5	4	3	5	4	4	4	4	4	4	3	2	2	2	3	2	2	2	2	2	2	2	2	2	3	2	2	2	2	2	2	2	7	7	7	7	7
1550	1	20	1	170	73	5	5	5	6	6	6	6	6	6	6	6	6	6	6	6	6	6	6	1	1	1	1	1	1	1	1	1	1	1	1	1	1	1	1	1	1	1	1	1	1	1	1	1	1
1551	1	21	1	180	109	5	5	5	6	6	6	6	6	6	6	6	6	6	6	6	6	6	6	1	1	1	1	1	1	1	1	1	1	1	1	1	1	1	1	1	1	1	1	1	7	7	7	7	7
1552	1	20	1	173	55	4	4	3	6	5	6	6	6	6	6	6	6	6	6	6	6	5	5	1	1	1	1	1	1	1	1	1	1	1	1	1	1	1	1	1	1	1	1	1	7	7	7	7	7
1553	1	19	3	166	87	3	3	3	4	2	4	2	2	2	3	2	3	3	4	3	2	4	5	3	2	2	2	3	2	3	3	3	2	2	2	2	3	4	2	2	4	3	2	3	2	2	2	2	2
1554	2	19	1	175	29	3	3	3	6	6	5	5	5	5	5	5	5	5	5	5	5	5	5	1	2	2	2	2	2	2	2	2	3	2	2	2	2	2	2	1	1	2	1	2	5	4	4	4	4
1555	2	20	1	160	43	5	5	2	4	5	3	5	4	3	5	5	5	5	3	5	4	2	5	1	2	2	1	1	1	1	1	1	1	1	1	1	1	2	1	1	1	1	1	1	5	6	6	6	6
1556	1	19	1	160	70	5	4	5	2	5	3	3	4	3	4	3	4	4	4	4	4	3	1	2	2	2	4	2	3	3	1	1	2	3	3	3	3	2	2	2	2	3	2	3	2	4	5	3	4
1557	2	18	1	162	64	3	3	3	4	3	3	3	2	5	3	3	4	3	3	3	3	3	4	2	2	1	1	2	1	2	2	2	1	2	2	3	2	3	2	3	3	2	2	3	7	6	6	6	6
1558	2	21	1	166	44	4	3	1	3	3	3	3	3	3	3	3	3	3	3	3	3	3	3	2	2	2	2	2	2	2	2	2	2	2	2	2	2	2	2	2	2	2	2	2	5	5	5	5	5
1559	2	21	1	168	48	4	2	1	5	4	5	3	2	2	4	3	2	5	2	1	1	2	3	1	1	3	3	2	1	2	1	2	2	2	2	2	1	2	1	1	2	1	2	2	2	4	3	4	3
1560	1	20	1	165	84	4	5	4	4	4	4	4	4	4	4	4	4	4	4	4	4	4	4	2	2	2	2	2	2	2	2	2	2	2	2	2	2	2	2	2	2	2	2	2	4	4	4	4	4
1561	1	20	1	172	56	3	5	3	6	6	6	6	6	6	6	6	6	6	6	6	6	6	6	1	1	1	1	1	1	1	1	1	1	1	1	1	1	1	1	1	1	1	1	1	7	7	7	7	7
1562	1	20	1	170	61	5	5	5	6	6	5	5	5	3	5	4	4	5	4	5	4	4	5	2	2	2	1	2	1	2	2	2	2	2	2	2	2	1	2	1	1	1	1	1	6	6	6	6	6
1563	1	20	1	169	65	5	5	5	6	4	6	6	6	6	6	6	6	6	6	6	6	6	6	1	1	1	1	1	1	1	1	1	1	1	1	1	1	1	1	1	1	1	1	1	7	7	7	7	7
1564	2	34	3	162	59	5	2	2	5	4	4	3	3	2	4	3	3	3	3	3	3	3	4	1	2	2	1	2	2	1	2	2	2	2	2	1	2	1	2	1	2	1	1	2	4	5	5	6	5
1565	1	20	1	178	88	2	4	5	4	4	4	4	4	4	3	4	4	4	4	4	4	4	4	2	2	3	3	3	3	2	3	3	3	2	3	3	3	3	3	3	2	3	3	3	7	7	7	7	7
1566	1	19	1	170	42	4	5	4	6	5	5	6	5	5	5	5	5	6	6	6	6	6	5	1	1	1	1	1	1	1	1	1	1	1	1	1	1	1	1	1	1	1	1	1	6	6	6	6	6
1567	1	18	1	168	29	1	1	1	1	1	1	1	1	1	1	1	1	2	1	1	1	1	1	1	1	1	1	2	1	1	1	1	1	1	1	1	1	1	1	1	1	1	1	1	3	4	4	4	4
[truncated: 25 more columns]
